# Supplementary material for: Zinc-dependent substrate-level phosphorylation powers Salmonella growth under nitrosative stress of the innate host response
Source: PLoS Pathog. 2018 Oct 26;14(10):e1007388. doi: 10.1371/journal.ppat.1007388 (PMC6221366; doi:10.1371/journal.ppat.1007388)
Supplement: S1 Table — (XLSX) [file ppat.1007388.s001.xlsx]

## Sheet: Table 1 S1 Text
750 µM sNO							5 mM GSNO							5 mM dNO
CAA		GLU		GLU + CAA			CAA		GLU		GLU + CAA			CAA		GLU		GLU + CAA
Gene	F.C.	Gene	F.C.	Gene	F.C.		Gene	F.C.	Gene	F.C.	Gene	F.C.		Gene	F.C.	Gene	F.C.	Gene	F.C.
zipA	-3.18704	trkH	-1.92271	pgk	-2.1912		moaC	-1.14205	metG	-4.02437	yobA	-0.869301		znuB	-0.527043	znuB	-1.33368	oppB_1	-1.69004	*Significant genes
ribA	-2.65902	yjeA	-1.78742	trkH	-2.17844		moeB_1	-1.06472	rpsG	-3.43212	moaE	-0.585519		znuC	-0.523024	znuA	-1.14023	ubiB_1	-1.44917	(FDR < 0.1) from respective
hemK	-1.98935	cysQ	-1.77494	zipA	-1.5224		ubiB_2	-1.0179	lexA	-2.56523	moaC	-0.527402		yecF	-0.400163	nadB	-1.09957	mppA	-1.3731	treatment in media indicated
hflC	-1.88882	zipA	-1.56948	sixA	-1.3733		moaE	-0.995095	ruvC	-2.50292	rsr [R]	-0.519653		hmpA	-0.300888	eno	-1.06466	ampD	-1.30254	Fold-Change (F.C.) expressed
gluD [J]	-1.87556	sixA	-1.48788	hemK	-1.16214		moaA	-0.95782	rfaI	-2.47994	qseC	-0.488793		cmoB [D]	-0.298504	znuC	-0.93047	oppC_1	-1.20908	as log2
hha	-1.83081	phoP	-1.47499	pfkA	-1.15684		moeA	-0.864452	pgk	-2.27825	bioD_2	-0.464454		rsr [R]	-0.297806	trpC	-0.831744	oppD	-1.19115
cysQ	-1.77655	metG	-1.28999	ftsL	-1.10178		rpoN	-0.838465	asd	-1.94208	moaA	-0.456119		zntA	-0.186451	nadC	-0.701561	oppF	-1.17741
hflK	-1.76499	phoQ	-1.20467	ptsN	-1.09825		yjgF	-0.833652	fpr	-1.75486	trxA	-0.449387		yhcM	0.273237	glnE	-0.643701	aroA	-0.836569
yjeA	-1.65417	hflK	-1.16246	cysQ	-1.04596		moaD	-0.824617	gshA	-1.27702	dsbC	-0.434355				argD_2	-0.604439	bioD_1	-0.830654
znuA	-1.59829	fpr	-1.16094	panB	-0.954386		fpr	-0.819796	metQ	-1.24669	moeA	-0.420207				rfaI	-0.522942	bioC	-0.773539
znuB	-1.47798	gpmA	-1.15751	sapA_2	-0.895289		mogA	-0.792379	pnp	-1.19238	yacA	-0.41879				trpD1 [J]	-0.515196	aroC	-0.741221
argR	-1.45913	hflC	-1.15592	pstS	-0.871819		fis	-0.790358	glnE	-1.15341	holB	-0.392454				nlpC	-0.487735	bioB	-0.735065
znuC	-1.38031	purG	-0.982999	cysK	-0.869536		yiiM	-0.741388	yaeE	-1.14551	pnbA [J]	-0.378322				dacA	-0.440331	bioF	-0.717813
ubiB_2	-1.36887	gshA	-0.966559	aroC	-0.83662		ytfK	-0.67377	nusA	-1.14068	artP	-0.377966				rfaK	-0.429156	panB	-0.70663
speG	-1.35486	nadC	-0.938829	mraZ	-0.811598		pdxK	-0.583281	prc	-1.13882	endA	-0.344767				rfaJ	-0.409705	ileU	-0.669876
zur	-1.33333	ppk	-0.895094	ybeY	-0.7969		ydiV	-0.583021	proQ	-1.13822	ttrA	-0.33811				iraP [D]	-0.406587	bioA	-0.663149
yibP	-1.28848	gdhA	-0.885171	qseC	-0.794432		pnp	-0.563621	rfbN	-1.11216	purU	-0.333319				iciA	-0.396193	bioH	-0.626716
yqjA	-1.28519	ilvG	-0.87358	mdh	-0.789397		yhdG	-0.543408	rfbP	-1.10371	ccdA	-0.330937				thiF	-0.380954	hemN	-0.596265
trkH	-1.24703	znuA	-0.771134	asnC	-0.785596		6S [P]	-0.526689	rpoZ	-1.09066	ydiJ	-0.326685				yceG	-0.356031	ycfF	-0.588887
ftsL	-1.24033	iscR	-0.769844	nadB	-0.778267		cmoB [D]	-0.489297	metN	-1.08428	iclR	-0.326085				bioA	-0.321159	znuB	-0.504338
10Sa	-1.16543	znuB	-0.727653	serB_2	-0.773799		yggS	-0.469237	rfbU	-1.07823	psaD [J]	-0.32349				rfe	-0.313438	nadB	-0.494204
cysH	-1.13556	nadB	-0.723018	trkA	-0.762511		bssS	-0.447845	pmrM [R]	-1.07411	yiiM	-0.316507				basR	-0.299752	mraZ	-0.484654
ftsB	-1.11271	argD_2	-0.681007	endA	-0.758361		cafA	-0.444164	grp [D]	-1.06632	artM	-0.316107				repA2	-0.28156	asnC	-0.482661
cpxR	-1.09147	dsbA_2	-0.654092	ybgT	-0.744949		nqr5 [J]	-0.442575	cysK [J]	-1.04984	yfhD	-0.30301				thiC	-0.266706	iclR	-0.476285
pstC	-1.08752	thiF	-0.610644	amiC	-0.704032		ydgA	-0.437034	thiD	-1.02135	artQ	-0.301502				bioH	-0.249805	ycfL	-0.473689
ftsK	-1.03657	lrp	-0.585232	hflK	-0.702332		epd	-0.424167	pmrL [R]	-1.01168	ssaJ	-0.298509				slyD	-0.207681	purR [D]	-0.458192
udhA	-0.967586	purN	-0.579662	aroA	-0.701985		yhcB	-0.424056	adhC [J]	-1.00165	emrA [J]	-0.287639				ytfN	-0.189465	yfgA	-0.455931
wecE	-0.952427	yhbJ	-0.577445	pstB	-0.690721		hutG	-0.419518	SraG [P]	-0.973585	nuc [J]_1	-0.282601				yhjK	-0.179652	zwf	-0.434765
yfiQ	-0.943667	yibP	-0.575348	trxA	-0.690209		modB	-0.391839	rfbD_2	-0.942808	ybdQ	-0.27711				yjjU	0.2539	endA	-0.405532
ddl_2	-0.930716	thiC	-0.568208	hflC	-0.688268		entC	-0.384005	gshB	-0.942119	aroE_1	-0.274735				gltB	0.267749	mrcB	-0.396181
acnB	-0.870666	apbA	-0.56661	rof	-0.676325		zntA	-0.376156	rfbJ	-0.89893	artI_1	-0.263641				yhdA	0.352081	hflC	-0.344468
yibN	-0.858407	ilvM	-0.548193	zwf	-0.674513		spoT	-0.361751	gpmA	-0.890737	tgt	-0.261779				ilvE	0.615856	qseC	-0.332276
bssS	-0.857296	thiE	-0.547117	bioB	-0.660746		cydB [J]_2	-0.359665	ldcA	-0.886473	manY	-0.258177				pfkA	0.920866	ppiA	-0.33187
fpr	-0.842982	thiG	-0.546308	pstC	-0.656973		gltL	-0.356183	iciA	-0.883748	cheW	-0.256787				glnL	1.03313	tatA	-0.303439
hflB	-0.818879	thiD	-0.524882	hslJ	-0.635574		znuC	-0.355252	phoQ	-0.874673	ecnB	-0.25511				hisJ	1.3344	hflK	-0.300459
metZ	-0.794461	tuf_1	-0.522715	ftsE	-0.634159		nlpC	-0.344545	rfbM	-0.85436	hpaE	-0.253408				hisM	1.88633	ftsQ	-0.292112
cyoB	-0.792702	qseC	-0.504598	yrbI	-0.629979		yecF	-0.343059	recG	-0.852565	cycH [D]	-0.243199				hisQ	1.90552	cheW	-0.291152
wecF [D]	-0.76248	wecB	-0.468729	trpH	-0.624283		pdxB	-0.329917	rfbC	-0.843403	ldhA	-0.235581				argT	1.94087	oppA [J]	-0.270155
holD	-0.758396	bcsC [J]	-0.454549	panC	-0.605105		hypD	-0.312569	hisH	-0.841637	ompC [J]	-0.234578				hisP	1.95947	hmpA	-0.255036
ftsE	-0.756523	wecC	-0.448801	tatA	-0.596676		gltI	-0.31107	rfaL	-0.838766	dedD	-0.22553						yegD	-0.250031
yabI	-0.750887	gnd	-0.448067	yobG	-0.594389		gltK	-0.308236	purR	-0.826626	srgB	-0.218458						oppA	-0.245899
sspA	-0.750231	thiH	-0.446741	ddl_2	-0.57378		grp [D]	-0.301745	argD_2	-0.825279	slyX	-0.212576						hslU	-0.240277
fumC	-0.742671	leuB	-0.443378	glnG	-0.568116		fabR [R]	-0.301295	nfuA	-0.822584	sseF	-0.202967						yejF	-0.233917
ppk	-0.73056	zur	-0.421143	apbA	-0.555179		hycA	-0.291146	metL	-0.808276	ilvC	-0.202557						nanR	-0.230475
phoP	-0.728686	gshB	-0.406342	tuf_1	-0.546241		dadA	-0.289257	yhhK	-0.803532	ygjR	-0.196611						ddl_2	-0.220656
lepB	-0.72462	spoT	-0.399771	iclR	-0.536266		rcsC	-0.288597	znuB	-0.801511	traH	-0.196265						moeA	-0.219362
spoT	-0.719422	wecF [D]	-0.396157	mraW	-0.532913		rpmE2	-0.287984	folC	-0.788206	traS	-0.193354						sppA	-0.219088
yciC	-0.700631	rfe	-0.386591	dsbC	-0.522721		aspA	-0.287055	ycgB	-0.779382	selA	-0.192972						fliI	-0.214976
ftsN	-0.689553	wecD	-0.370724	ppk	-0.509323		ptsP	-0.284285	yeaH	-0.76728	orf5	-0.184483						yceA	-0.203379
smpB	-0.68139	wecE	-0.369993	dedD	-0.492189		gcvP	-0.279495	pfkA	-0.765995	trbB	-0.177971						ybiV(2)	-0.20222
dsbA_2	-0.665871	ftsN	-0.367306	fadL	-0.476471		apt	-0.274873	ftsZ [D]	-0.756284	pqiB [D]	-0.174818						dsbC	-0.19641
corE	-0.662294	ssbB	-0.356204	ldhA	-0.470792		rfe	-0.273483	sufD	-0.747352	hslU	-0.173112						truD	-0.185187
cyoE	-0.645881	znuC	-0.350566	tgt	-0.464022		cysK [J]	-0.269915	ydiV	-0.746305	traE	-0.171547						dctA	-0.182062
emrR	-0.640446	nagC	-0.34833	bioD_1	-0.463134		yebZ [D]	-0.265696	uvrY	-0.729756	ybbN	-0.163999						hslV	-0.180712
gppA	-0.636004	ilvD	-0.328272	gppA	-0.459974		pdxA_1	-0.259081	rfbK	-0.725707	selB	-0.162064						gfo [J]	-0.172845
nqr5 [J]	-0.630286	yjgA	-0.325578	wzzE	-0.457119		zntR	-0.258416	manA	-0.724321	fdoG	-0.160849						pqiB [D]	-0.170634
hflX	-0.621844	yhjK	-0.321787	tatB	-0.451579		dadX	-0.242735	ybgT	-0.714019	traJ	-0.157096						ybeF	-0.168808
holC	-0.614788	ispB	-0.321236	yacA	-0.450536		clcB	-0.241144	rcsB	-0.708554	modF	-0.154589						degQ	-0.154278
yfjF	-0.612507	gppA	-0.319426	yjgA	-0.447681		ybhC	-0.239865	phoP	-0.704417	ybiV(2)	-0.153907						aas	-0.144326
pstS	-0.603678	clpA	-0.311988	yacC	-0.446594		yhcH	-0.239001	thiE	-0.681674	rlgA [L]	-0.153527						lldP	-0.135777
greA	-0.599594	wecG	-0.30882	fdnI	-0.445068		hmpA	-0.232783	gdhA	-0.676427	pefC	-0.153315						fhuA	-0.135771
wecB	-0.588573	yfhD	-0.307135	yibN	-0.439821		gltJ	-0.230274	bssS	-0.653629	traV	-0.152104						rrlD	-0.129427
speA	-0.583629	finO	-0.295532	nanR	-0.421275		nanR	-0.226886	rfbI_2	-0.650344	traP	-0.149659						rrlH	-0.123709
yhbJ	-0.564816	nsrR	-0.292821	queA	-0.419812		purT	-0.226078	elaB	-0.642809	orf7	-0.149091						yaiV	-0.115379
ftsX	-0.559844	ddl_2	-0.292722	yeiE	-0.396593		atoB [J]	-0.224994	pstB	-0.64189	orf6	-0.147279						rfaZ	0.113019
gor	-0.548371	traQ	-0.277781	purU	-0.396363		yjjK	-0.217058	uvrD	-0.63926	ptr	-0.144446						yhhS	0.122729
tgt	-0.54245	hslO	-0.276334	ftsN	-0.395181		rsr [R]	-0.216989	mntR	-0.636032	traL	-0.143669						bcfA	0.151072
mraZ	-0.539997	srgB	-0.271753	maf_1	-0.390584		dipZ	-0.208685	oppB_1	-0.629605	ssaV	-0.140009						pagP	0.159765
secG	-0.538443	mrcB	-0.271456	rcsC	-0.385602		yeeZ	-0.206109	pspA	-0.627956	traA	-0.137249						yjcE	0.163752
pstA	-0.537184	hflX	-0.271212	cybB	-0.381649		tig	-0.202852	thiC	-0.620426	traN	-0.135485						bax	0.170267
ygiC	-0.52294	hslU	-0.269592	tatC	-0.370326		ygdH	-0.201239	ygfA	-0.617487	fhuA	-0.134945						ais	0.170677
repA2	-0.509706	endA	-0.269426	holB	-0.360714		yfgB	-0.195312	sufC	-0.615068	spvD	-0.133213						yiaH	0.173311
yhjJ	-0.5064	modF	-0.267564	hflX	-0.360118		ybbN	-0.176711	yhbJ	-0.60691	traD [N]	-0.130699						oafA	0.183352
secA	-0.504901	queA	-0.266135	pnbA [J]	-0.358931		yfdC	-0.165963	oppF	-0.604127	traF	-0.130259						virK_1	0.187761
minC	-0.497622	repA	-0.261969	ppiA	-0.354443		prkB	-0.161804	sufS	-0.601566	pefB	-0.129679						wzzE	0.20892
yccA	-0.496908	trbB	-0.250629	yjeO	-0.353613		cobD_1	-0.157443	rfc	-0.597129	finP	-0.119199						nrfD	0.212359
minD	-0.491286	yibN	-0.245415	manY	-0.34473		htpG	-0.14582	dsbA_2	-0.591213	yggB	-0.118961						mdoB	0.212612
wecC	-0.488829	dsbC	-0.241215	fixC_2	-0.340373		nanT	-0.142721	yeeZ	-0.590773	yaiV	-0.115822						nhaR	0.215241
thiI	-0.48574	oppB_2	-0.238743	cysG	-0.333077		menD	-0.141321	znuA	-0.58994	spvB	-0.113922						yicC	0.219873
ycbK	-0.478405	traK	-0.229956	sufI	-0.330978		yjcC	0.074664	nlpC	-0.588137	traT	-0.112387						feoB	0.225481
mraW	-0.473425	rhlB	-0.229213	ydiJ	-0.329737		oafA	0.086415	cfa	-0.587226	traI	-0.101475						fadE	0.228232
dcm	-0.469789	traB	-0.226048	rcsD [R]	-0.327078		fhuA	0.123799	wecD	-0.584025	yhjV	0.0729447						corE	0.233365
yobG	-0.465007	slyX	-0.224416	yneE [D]	-0.326889		pepQ	0.139729	ssbB	-0.578345	yiaH	0.0821154						putA	0.238107
wecG	-0.458832	tatB	-0.223654	gcvR	-0.322106		zraR [R]	0.145224	ydhI	-0.573724	zraR [R]	0.0980341						acs	0.238387
nagC	-0.445949	wzzE	-0.222834	pykA	-0.321723		trbC	0.169784	trxA	-0.556708	yheT	0.107228						hisC	0.246901
wecD	-0.443194	traX	-0.21935	yiaF	-0.319202		tlpA	0.170049	ompA	-0.556703	oafA	0.12038						paaI [R]	0.247282
ndh	-0.441544	fadL	-0.216553	hslV	-0.317643		fdhD	0.172588	nuc [J]_1	-0.555998	rfaZ	0.131199						glnE	0.253759
tatC	-0.43174	trbI	-0.215366	yrbH	-0.31374		mfd	0.182073	sanA_1	-0.555737	lldD	0.144176						putP	0.267399
speB	-0.424423	trkD	-0.209842	trkD	-0.311861		rlgA [N]	0.194042	ldhA	-0.553253	bax	0.163392						pqiA	0.272406
dacA	-0.416233	trbC	-0.205446	ecnB	-0.311851		clpA	0.196096	oppC_1	-0.551183	cadA	0.163799						speD	0.273917
dedD	-0.411291	yhjJ	-0.202347	flgI	-0.311614		rcK	0.199704	cafA	-0.550799	IsrA [P]	0.163934						rseB	0.275484
pdhR	-0.408344	yejF	-0.2001	ydbH	-0.303863		pefD	0.200796	oppA	-0.543522	feoB	0.171585						yihX	0.280254
rnfD	-0.406844	tatC	-0.19839	yfhD	-0.302448		traC	0.201018	pstS	-0.54266	arnA [R]	0.176099						ybjG	0.282688
ygiB	-0.405934	yjiA	-0.196316	apt	-0.299128		traX	0.206625	cpxA	-0.537755	metE	0.178501						lrhA	0.284396
barA	-0.400654	lrhA	-0.195662	oppB_2	-0.296559		traK	0.206941	napD	-0.536607	hslO	0.178522						tig	0.284884
rfbA	-0.399963	tlpA	-0.195218	yieP	-0.293728		srgC	0.216202	treF	-0.535898	ccmF_2	0.18343						yijP	0.287539
tig	-0.395014	brnQ	-0.188055	hslU	-0.293035		trbB	0.216315	ompF	-0.530942	yjcE	0.186778						yjcO	0.289422
yafD	-0.39069	traE	-0.185254	cheW	-0.287051		tatA	0.220235	hupA	-0.530633	yhjJ	0.187529						ptsP	0.29363
uvrY	-0.387453	rcK	-0.185057	metQ	-0.286497		traB	0.221504	wzxE	-0.52768	yjaH	0.193219						pqiB	0.29651
prlC	-0.385404	orf6	-0.179666	hmpA	-0.286214		IsrP [P]	0.232336	clpA	-0.527548	yigA	0.195564						hisA	0.297719
frdB	-0.385018	traR	-0.176959	rsr [R]	-0.283662		spvR	0.233895	rfaJ	-0.525498	tatA	0.206475						yqaE	0.302076
yggX	-0.382509	pldB	-0.176928	rhlB	-0.280678		ybbK	0.238213	rfaK	-0.520809	arnT	0.20667						yicH	0.302311
cls	-0.366907	yqjA	-0.175605	amiA	-0.280664		spvA	0.243042	purN	-0.520246	ais	0.207515						emrR	0.305635
entC	-0.361114	traH	-0.175355	fliJ	-0.277001		traF	0.243595	tig	-0.517648	ppiD	0.208046						glgP	0.307448
metQ	-0.355763	traN	-0.173727	entD	-0.275531		trbE	0.246212	ugtL	-0.515796	pqiA	0.210371						thiH	0.312067
tatB	-0.352583	traI	-0.169883	flgG	-0.275096		traI	0.246947	yciC	-0.515427	pmrF	0.210669						dipZ	0.316903
cmoB [D]	-0.346256	rlgA [L]	-0.169531	yraP	-0.272516		srgB	0.247486	bioD_2	-0.515214	ptsP	0.213984						ompC	0.317214
gpmB	-0.344049	srgA	-0.169166	flgA	-0.271085		traJ	0.248539	cmoB [D]	-0.514153	mdoB	0.218159						wzzB	0.317469
atoB [J]	-0.33416	traV	-0.168064	yejF	-0.267133		rfaL	0.249164	rluD	-0.509725	ampG	0.218261						yibP	0.319548
menC	-0.33336	traS	-0.167713	rfe	-0.26607		traU	0.251775	bdm	-0.503949	rlmB	0.220839						yqjA	0.32531
menB	-0.332146	traC	-0.166879	ybeF	-0.263694		spvD	0.251953	yecO	-0.503527	lrhA	0.225642						rlpA	0.328581
ppiD	-0.332133	cstA_2	-0.166102	surE	-0.260656		pefB	0.252664	gltD	-0.499268	pagP	0.227142						aceK	0.332302
ybhQ	-0.332106	mrcA	-0.161393	mtr	-0.256606		hflK	0.25309	thiG	-0.498474	gltB	0.232922						cyoB	0.335473
mltD	-0.329275	pefA	-0.160937	mrcB	-0.256446		traN	0.253188	acnA	-0.485586	mig-14	0.233474						macB [R]	0.336122
dctA	-0.321265	traF	-0.156368	manX	-0.253948		orf5	0.254352	rfbA	-0.48455	fadE	0.244165						envZ	0.34048
yfbB	-0.318065	traA	-0.151501	emrA [J]	-0.251473		eaeH [J]	0.259522	ssaE	-0.483704	cysN	0.246343						nlpB	0.35166
yacF	-0.316158	traD [N]	-0.140387	oppA [J]	-0.249313		rsdB	0.25958	modE	-0.481571	csiD	0.246422						acrB	0.352204
yrbH	-0.31551	traJ	-0.139357	yncC	-0.248825		gsiA [D]	0.260508	tus	-0.476135	bioA	0.246567						acrA	0.352992
dacB	-0.31502	pefC	-0.130328	fliH	-0.243602		traE	0.262758	srfK [D]_2	-0.476016	yqjB	0.247586						rfe	0.363694
slpA	-0.314612	pefB	-0.122505	bcp	-0.239851		srgA	0.266647	pncB	-0.473946	gabT	0.248454						lysP	0.381104
trxA	-0.309897	fadH	-0.121829	galR	-0.238707		traP	0.270243	asmA	-0.473203	yhjC	0.248926						yhdP	0.39323
mtlR	-0.309486	traP	-0.121015	moaA	-0.238153		traW	0.270997	finO	-0.465541	yfhG	0.25287						hupA	0.394434
tatA	-0.308818	traT	-0.11945	flhB	-0.237058		traG	0.272017	gltB	-0.465182	dsdA	0.253089						slt	0.400745
yggT	-0.306732	spvB	-0.108887	hydH	-0.234582		traQ	0.274804	srgA	-0.464766	nlpB	0.260277						uspB	0.418019
frdC	-0.298411	invA	0.0857076	hslO	-0.229756		ptsJ	0.27745	ydbL	-0.463315	hisC	0.260471						nhaB	0.42115
mioC	-0.296051	stcC	0.0908989	fliI	-0.229512		orf7	0.285096	ydaO	-0.461859	uspB	0.260634						pmrF	0.422205
yhdP	-0.293303	oafA	0.0916495	yaeE	-0.228663		traD [N]	0.28714	cls	-0.461533	gmhA [J]	0.267352						mig-14	0.427341
ycgL	-0.288079	rtn [R]	0.096295	ybaY	-0.222187		pefA	0.291514	tuf_1	-0.460898	atoC [J]	0.269192						dam	0.429117
menE	-0.287249	yeeN	0.111171	flgB	-0.220972		cysG	0.292752	dacA	-0.457928	glnE	0.272934						arnA [R]	0.458016
zntA	-0.286992	pipB2	0.111263	araH	-0.220513		traH	0.294213	tpx	-0.456554	yihX	0.279206						yraM	0.475136
yhcH	-0.285965	xapB	0.113071	flgE	-0.215831		traL	0.295883	ydhO	-0.456273	feoA	0.282797						nlpC	0.482433
yceG	-0.285497	spaR	0.113833	hutC	-0.214075		pefC	0.297584	mrcA	-0.45461	gltD	0.284164						rfbB	0.483464
nadB	-0.284519	mdoC	0.119126	ilvC	-0.213591		samB	0.297806	traM	-0.454079	emrR	0.284482						arnT	0.494304
smg	-0.283318	sipA	0.122553	ybhA	-0.208848		traT	0.298011	spoT	-0.452678	glgP	0.286833						thiG	0.499013
slsA [J]	-0.282222	livK	0.128177	typA	-0.207433		ssbB	0.299781	greA	-0.45166	yfgC	0.289768						clpA	0.502376
hypD	-0.281904	acd-6 [J]	0.129135	drrB [J]	-0.205119		traS	0.299812	pcnB	-0.45104	minD	0.291901						flmB [J]	0.504972
ycfQ	-0.281673	etfA [J]	0.137805	ftsZ [D]	-0.204137		rlgA [L]	0.299814	finP	-0.450492	nrfD	0.29194						ytfM	0.505983
frdA	-0.278255	ssrA	0.140135	flgF	-0.202106		finP	0.300338	znuC	-0.449672	lysA	0.293851						yafV	0.516794
hslV	-0.277715	spaP	0.152171	fliR	-0.20065		spvB	0.302636	yceG	-0.444533	rcsD [R]	0.295456						argE	0.519001
yhjK	-0.277686	invF	0.158494	pqiB [D]	-0.196478		bioH	0.304625	pmrD	-0.443824	tig	0.297719						mrcA	0.522401
hmpA	-0.272424	arnT	0.158784	yhjK	-0.194844		traA	0.305758	pstC	-0.443156	macB [R]	0.298832						rfaG	0.537661
hslU	-0.265509	sptP	0.16167	yaaJ	-0.192957		orf6	0.306163	holE [J]	-0.442593	slt	0.303451						vacJ	0.538008
yjcO	-0.264094	virK_1	0.165804	sulA [J]	-0.190439		rfc	0.309714	orf6	-0.44219	proA	0.304761						ygiH	0.545345
entE	-0.263141	ushB	0.173303	sun	-0.190134		cysM	0.312182	trbH	-0.441712	gcvP	0.310754						nmpC	0.558905
menA	-0.261073	invH	0.174986	htrA	-0.189056		spvC	0.314026	prtQ [J]	-0.441276	speE	0.31318						udg	0.576879
menD	-0.256773	yjhP	0.178669	truD	-0.189005		finP [N]	0.324885	marB	-0.440094	yraM	0.316761						ytfN	0.601994
putA	-0.254517	mfd	0.182278	artM	-0.18808		panB	0.341145	brnQ	-0.43996	aceK	0.31847						mltC	0.608921
dipZ	-0.253796	livM	0.185636	fliM	-0.183738		nuc [J]_1	0.348762	sseJ	-0.439671	flmB [J]	0.320407						wzxE	0.611375
yebA	-0.252277	rfaZ	0.18846	yceA	-0.181778		deaD	0.349213	bcp	-0.437779	cysG	0.321242						argH	0.613889
fkpA	-0.242501	csgG	0.201511	ygjR	-0.178591		rfaB	0.350439	rcsC	-0.437686	hisA	0.323649						thiF	0.619285
csrB	-0.240686	arnA [R]	0.205108	cytR	-0.178169		repC	0.351786	traT	-0.436909	rfbB	0.326363						thiE	0.626199
rhlB	-0.237502	rfaY	0.213632	flhA	-0.174075		traR	0.356111	tehA	-0.435224	yhdA	0.327047						iciA	0.639773
dsbC	-0.235961	ybaL	0.220616	fhuE	-0.173917		traV	0.356689	trbD	-0.435183	putP	0.327534						lysA	0.651993
ygfX	-0.223708	trkA [R]	0.227683	aroP	-0.173896		traY	0.363281	repA2	-0.434558	acrB	0.334171						argB	0.65324
pheP	-0.211656	iagB	0.235687	smg	-0.163738		psiA	0.368841	yneH	-0.433674	mltC	0.335972						rfaI	0.657174
ybhC	-0.210764	acrB	0.247212	fliG	-0.162398		pefI	0.375585	yhdA	-0.430818	putA	0.340839						rfaJ	0.659154
slt	-0.20999	rbsR [J]_1	0.253083	htpG	-0.160522		finO	0.405694	psaD [J]	-0.429374	yicH	0.341547						phoQ	0.662243
ydbH	-0.200227	hupB	0.282428	narQ	-0.157816		traM	0.432034	pefA	-0.428179	ygfX	0.34442						wecG	0.66431
argC	-0.198351	mig-14	0.288642	fliC	-0.1576		gluD [J]	0.462223	traW	-0.426555	acs	0.344479						argG	0.668035
cpsG	-0.19698	yggE	0.316534	srfB	-0.155844		recG	0.522841	yneE [D]	-0.425734	udg	0.353896						yggE	0.679846
fes	-0.18769	udg	0.321862	ycaI	-0.151153		manA	0.573589	rseB	-0.424238	ompC	0.354297						macA	0.682838
clpA	-0.176723	yhcB	0.341703	pepQ	-0.144381		cysC	0.649695	repA	-0.420914	bioH	0.366183						pnp	0.683252
yjeS	-0.173133	rfaK	0.34231	fhuA	-0.142855		cysQ	0.707001	osmC	-0.419557	cpxR	0.370506						yrbD	0.683771
dld	-0.144825	ptsP	0.396684	traS	-0.141101		cysH	0.754069	trbE	-0.417564	speD	0.371134						argC	0.684656
fhuA	-0.124136	rfaB	0.416037	rtcB	-0.139443		srlR	0.811478	srgB	-0.417492	bioC	0.372425						yrbE	0.700385
yigM	-0.123851	ptsG	0.772649	yaiV	-0.138063		purH	0.818499	traG	-0.416947	ytfM	0.373878						wecB	0.701679
sipA	0.0682246	ilvY	0.806432	degQ	-0.13276		purF	0.892205	traK	-0.416469	rcsC	0.379996						rfbA	0.701973
stcC	0.0738973	rpmF	1.40373	yheS	-0.131605		carA	1.11583	nikE2 [R]	-0.415281	mrcA	0.384898						lrgB [R]	0.703376
adiY	0.0742998	pfkA	1.53026	rarD [J]	-0.130089		pth	1.20924	psiB	-0.414863	envZ	0.39646						yrbB	0.713316
misL	0.0756764	ftsZ	1.99973	pldB	-0.12178		cysB	1.23818	ileT	-0.413501	acrA	0.399014						lrgA	0.713639
gtrB [R]_2	0.0823088			dcuC	-0.112378		cysE	1.3459	rlgA [N]	-0.411224	tatB	0.399095						argA	0.716684
abfT-1 [J]	0.0891459			yggB	-0.111181		pyrC	1.49779	rsdB	-0.410846	trxB	0.405428						rfaK	0.718557
rcK [J]_2	0.0906783			sstT [D]	-0.102356		pyrF	1.9147	ydgJ	-0.410666	proB	0.411772						aceA	0.727231
pipB2	0.0915632			btuB	-0.0951989				traD [N]	-0.410343	nhaB	0.417439						wecC	0.727718
gatY	0.0976129			yhjA [J]	-0.058183				barA	-0.408619	rfaG	0.424413						Ttg2D [D]	0.735613
yeeN	0.0992994			abfT-1 [J]	0.0601023				traR	-0.407043	clpA	0.431535						rfbP	0.738445
zraR [R]	0.100033			misL	0.0812576				trbC	-0.406181	yqjA	0.455347						MicM [P]	0.748278
marT	0.101588			invA	0.0858984				yncD	-0.405072	ppk	0.456589						galE	0.749894
spvC	0.10213			spvC	0.088544				srgC	-0.403823	vacJ	0.458671						pmrJ [R]	0.751609
invA	0.104371			pipB2	0.0939306				traS	-0.403516	glgX_2	0.460766						aceB	0.752228
invG	0.105931			invF	0.0957312				dam	-0.402754	cyoB	0.469823						yhcB	0.755018
virK_2	0.10688			rtn [R]	0.101721				pefD	-0.402185	yggS	0.47168						cysH	0.758642
acd-6 [J]	0.106989			avrA	0.109564				traX	-0.399524	panB	0.485587						rfaL	0.761972
invE	0.110767			fimY	0.114444				traQ	-0.398663	iciA	0.488638						rfbC	0.763491
etfA [J]	0.112843			invG	0.116887				yeaL	-0.395372	hupB	0.502012						ompA	0.76676
yehE	0.113233			sipC	0.117892				thiH	-0.394736	gcvT	0.502032						lysC	0.777674
invF	0.119081			sipA	0.119749				repA3	-0.394674	thiI	0.504945						sspA	0.783284
aslB [J]_2	0.12108			invH	0.122595				spvD	-0.392827	pduM	0.507633						thiC	0.79308
tdcA	0.127914			stbA	0.124444				trbI	-0.391774	wecC	0.510001						pmrD	0.797688
mig-14	0.132192			yiaH	0.125905				rcK	-0.391671	yhdP	0.512358						argI	0.803555
invH	0.134053			hilA	0.128931				ssaK	-0.390783	ytfN	0.513869						yrbF	0.804704
fimY	0.13526			prgK	0.129977				thiF	-0.390689	yrbG	0.514816						rfbU	0.80528
phoN	0.138425			yeeN	0.130389				traI	-0.390506	dsbA_2	0.516804						oxyR	0.80949
htrA	0.141341			sptP	0.134071				rstA	-0.390214	wecG	0.518235						rfbN	0.814554
rtn [R]	0.144607			yjcE	0.140332				pefB	-0.388384	tatC	0.519786						proQ	0.837647
yiiD	0.147681			stbD	0.144086				traC	-0.3877	pmrD	0.524598						thrC	0.845457
spaR	0.153508			yjcB	0.146259				traN	-0.387138	rfc	0.525777						rfbD_2	0.851172
safA	0.153907			arcA [J]	0.151051				hydA [J]_1	-0.386735	wecB	0.529349						nlpI	0.861844
lpxO	0.154015			sprB	0.151629				yliB	-0.385083	rfaJ	0.537689						wecF [D]	0.882902
csgA	0.160752			hemY	0.154649				spvR	-0.384464	ompR	0.538579						rfc	0.8841
invJ	0.162442			zntA	0.154754				gnd	-0.383749	lysC	0.553197						glpR	0.892375
impC [R]	0.163389			icaB [J]	0.163356				narJ	-0.383535	ampD	0.556458						ubiB_2	0.900057
slyD	0.166218			pagP	0.16461				dbpA	-0.382173	pmrJ [R]	0.55916						basS	0.902839
oppA [J]	0.170152			potH	0.173762				yggX	-0.381504	ygiH	0.566294						yigQ	0.917018
IsrA [P]	0.173629			stbB	0.184088				yncB	-0.38114	lrgB [R]	0.584372						prc	0.919965
sptP	0.186546			ppiD	0.185723				trbB	-0.381113	carB	0.589664						rfbK	0.921499
rrlB	0.188556			prgJ	0.187662				sgcX	-0.380637	yhhK	0.59384						thiD	0.92529
rfaZ	0.199055			rcK [J]_1	0.188132				cyoA	-0.379428	damX	0.594441						thrB	0.932033
aslB [J]_1	0.20772			rfbD_1	0.189667				kdgR	-0.379323	rfaK	0.599523						rfaB	0.937713
gsiA [D]	0.212143			yijP	0.194523				traE	-0.378662	thiH	0.603734						phoP	0.939989
ssaL	0.213387			yhjC	0.19597				lysP	-0.378119	pmrL [R]	0.610238						rfaP	0.982494
pefI	0.233539			yigA	0.199033				spvA	-0.377692	yfgM	0.61756						yceG	0.98276
mdoC	0.244838			ygdH	0.200015				rspB	-0.37768	glgA	0.620857						cpxA	1.00299
mgtC	0.244913			yjiJ	0.200671				traJ	-0.377011	panD	0.621688						rfbM	1.01827
gabD-1 [J]_2	0.244991			metL	0.21207				moaE	-0.376754	fabF	0.63133						yhbJ	1.04971
mdoB	0.245905			dsdA	0.214798				spvB	-0.375286	rfbX	0.637368						pmrL [R]	1.05167
nadR	0.247447			bax	0.218052				traA	-0.374611	hupA	0.643649						basR	1.10745
ahpC	0.249525			metE	0.221414				orf5	-0.374355	yciI	0.644642						hlpA	1.13531
pduG [J]	0.254059			virK_1	0.22277				traH	-0.373391	galE	0.651467						rfbF	1.15242
Ttg2D [D]	0.254897			ygfX	0.22303				rlgA [L]	-0.371827	cysK	0.651854						yiiQ	1.20397
ubiC	0.258875			acs	0.231327				traF	-0.371149	rfbA	0.658479						rfbI_2	1.20751
basS	0.260888			gltB	0.231403				rpsV	-0.370153	yrbE	0.661141						pmrM [R]	1.24029
rfaY	0.262083			gltD	0.231696				mliC	-0.368747	aroM	0.662467						wecD	1.26101
osmY	0.265397			yiiU	0.233112				orf7	-0.368111	yggE	0.665166						wecE	1.30339
feoB	0.267165			rlmB	0.233746				traB	-0.367995	macA	0.675051						manA	1.33671
mpl	0.272309			hisC	0.236786				yciE	-0.366315	rfaB	0.681504						SraG [P]	1.38624
feoA	0.277177			IsrA [P]	0.238109				ygdH	-0.365849	rfbP	0.694322						dtd [J]	1.46925
fldB	0.27849			ampH	0.238829				traP	-0.36475	yhcB	0.694802						dacA	1.48179
dcuA	0.282542			oafA	0.242411				pefI	-0.364677	mdoH	0.705912						sanA_1	1.51931
yajR	0.282818			yihX	0.242717				gst	-0.362839	yrbF	0.707983						rpoS	2.12053
yiaG	0.29396			orgA	0.247827				pefC	-0.358076	yrbD	0.708923
yicC	0.296835			glgP	0.249916				pyrI	-0.356048	rfaL	0.710383
envF	0.317239			nlpB	0.250324				fldB	-0.355619	hlpA	0.71702
yrbD	0.317275			rimI	0.254553				ssrB	-0.353548	ftsX	0.720091
cysM	0.328293			ybjG	0.255429				ychE	-0.353154	rfaI	0.723297
yhcO	0.334481			feoA	0.258383				ompX	-0.352708	ompA	0.725201
yrbF	0.33766			csiD	0.265971				tlpA	-0.350909	serA	0.725647
ycgO	0.348267			mfd	0.270322				yccS	-0.349113	yceG	0.734196
rfc	0.350962			pqiA	0.271987				spvC	-0.34897	pdxB	0.73544
mppA	0.360213			gabT	0.277708				traL	-0.348927	Ttg2D [D]	0.741458
aroC	0.361095			rfaY	0.279246				moaA	-0.348329	wecF [D]	0.754464
hdfR	0.363533			feoB	0.279783				IsrC [P]	-0.347453	rfbC	0.760524
rfaQ	0.376717			rfaZ	0.281309				finP [N]	-0.345714	mdoG	0.764458
glnG	0.407252			nrfD	0.282675				adhP	-0.344086	basS	0.773173
bioB	0.410903			yjaH	0.28335				ccdB	-0.342312	nmpC	0.773643
pdxB	0.41299			yjdC	0.287314				potF	-0.341937	yrbB	0.776352
bioD_1	0.43994			speE	0.289238				cycA	-0.339157	phoP	0.778382
rbsR	0.457834			pqiB	0.292067				yfcF	-0.339086	glpR	0.787761
bioA	0.457855			rfbE [J]	0.29506				holB	-0.338022	rfbN	0.788687
hemF	0.490403			mppA	0.303048				pitA	-0.337847	yafV	0.791736
crl	0.506229			bcfF	0.305523				oppB_2	-0.334202	nusA	0.794135
fabR [R]	0.520336			yjbG	0.308486				traV	-0.333064	pdxA_1	0.794226
rbsK	0.523187			ymbA	0.311708				yejH	-0.332986	aceB	0.798638
pnp	0.531842			RygD [P]	0.313056				ccdA	-0.33277	yigQ	0.800274
panB	0.542383			iraP [D]	0.317922				eaeH [J]	-0.332424	sdhC	0.805268
rfaL	0.55205			putA	0.323144				ydeA	-0.331137	serB_2	0.807533
bioF	0.560547			pmrF	0.329767				traY	-0.329942	basR	0.810504
bioH	0.583645			rseC	0.338713				apaG	-0.329448	seqA	0.829605
yhhK	0.619923			glgX_2	0.340639				ansP	-0.328879	wzxE	0.831024
panC	0.620519			oxyR	0.341916				pduS	-0.327884	dam	0.837446
serC	0.623467			deaD	0.346839				ssaP	-0.325948	panC	0.843088
bioC	0.700107			yajG	0.353845				speD	-0.325885	aceA	0.845262
rfaB	0.712631			rlpA	0.355555				fadD	-0.325173	yiiQ	0.847209
trpB	0.715152			galF	0.35605				ydcK	-0.324793	argH	0.847677
panD	0.739723			mltB	0.356162				fliK	-0.32268	thiG	0.855294
trpC	0.770974			rseB	0.356634				fumA	-0.322505	rfbD_2	0.856226
rfaK	0.780136			fadE	0.373894				yfcD [R]	-0.321893	rssA [D]	0.859741
trpE	0.780265			yibP	0.377865				ompC [J]	-0.320804	pmrM [R]	0.86162
trpD	0.782707			putP	0.381128				flgK	-0.318907	sucC	0.867326
proQ	0.792834			yjcO	0.385419				hpaA	-0.318006	yibP	0.868359
rfaJ	0.83105			ompC	0.394979				virE [J]	-0.317562	sdhA	0.906281
cysE	0.873982			pdxB	0.395941				deoR	-0.317444	thiF	0.908843
iraP [D]	0.92887			pdxA_1	0.397215				ybhC	-0.316905	rfbK	0.911341
rpoS	0.930013			tig	0.400987				ptsG	-0.315085	argE	0.917362
ptsP	0.997037			yfgC	0.40415				ycgL	-0.313905	sanA_1	0.925217
trpA	1.0065			ompX	0.407105				rspA	-0.31219	rfbI_2	0.926009
rfaI	1.07777			yraM	0.408186				repC	-0.311949	thrB	0.933375
fabF	1.08118			bolA	0.40871				IsrB-1 [P]	-0.311225	rfbM	0.936054
				ampG	0.415506				sseC	-0.310799	acnB	0.941177
				macB [R]	0.416341				moeA	-0.310553	ubiB_2	0.963341
				envZ	0.418415				srmB	-0.308509	dtd [J]	0.964279
				smpA	0.42049				chaA	-0.308086	argI	0.978326
				ytfM	0.424945				recD	-0.307566	thiD	0.979626
				ompR	0.428883				yddG	-0.307425	nadB	0.995895
				glgB	0.432965				oppC_2	-0.306904	thiE	1.01317
				arnA [R]	0.436643				aroE_1	-0.306327	lrp	1.02997
				speD	0.43785				motA	-0.306099	argC	1.03829
				mrcA	0.440985				ybjG	-0.305827	cysE	1.05136
				cyoB	0.447185				moeB_1	-0.304293	rfaP	1.05274
				IsrQ [P]	0.448016				pmrJ [R]	-0.3036	argB	1.06556
				aceK	0.448108				yejF	-0.303243	thiC	1.09438
				yhdP	0.452101				fliA	-0.302951	asd	1.096
				lrhA	0.457475				traU	-0.302497	surA	1.10429
				iciA	0.463814				dcm	-0.301295	rfbJ	1.11338
				crl	0.47607				nagZ	-0.301112	argG	1.12062
				glpR	0.478658				samB	-0.300276	cysQ	1.13162
				wecD	0.485436				yeaN	-0.298041	wecD	1.1504
				arnT	0.487087				rsr [R]	-0.295858	argA	1.17321
				flmB [J]	0.48901				pspC	-0.295539	purF	1.18084
				slt	0.489124				manY	-0.294216	dacA	1.19269
				mig-14	0.496113				samA	-0.291429	wecE	1.21295
				acrB	0.500731				ttrA	-0.290053	nadC	1.23334
				clpA	0.509176				narZ	-0.287484	pdxJ	1.25345
				rluD	0.517319				benE [J]	-0.287229	pta	1.25423
				rfaQ	0.520527				gltP [J]_1	-0.284522	relA	1.34676
				nhaB	0.52359				yicC	-0.28442	thrC	1.3509
				nlpC	0.52397				ssaV	-0.284009	rseA	1.46853
				ytfN	0.52506				celA	-0.282739	manA	1.47109
				hupB	0.537879				yaoF	-0.281597	nadA	1.48107
				rfaH	0.539871				narX	-0.281471	cysJ	1.49165
				uspB	0.540196				fliH	-0.281331	cysI	1.57398
				lysC	0.543456				nikA2 [R]	-0.280139	cysB	1.59245
				fabF	0.544635				pqaA	-0.278106	serC	1.71732
				yicH	0.548325				ynaI	-0.276764	ldcA	1.83831
				rfaG	0.548664				sulA	-0.276128	dnaA [R]	1.90501
				pmrJ [R]	0.558618				orf242	-0.275401	purH	1.94361
				thiI	0.560583				rrmA	-0.273703	cysC	1.99527
				glnE	0.562298				sseG	-0.273699	carA	2.18044
				bssS	0.572558				minD	-0.273678	nifU	2.37169
				ptsP	0.575033				hrpA	-0.273451	cysH	2.37884
				corA	0.586769				pfkB	-0.273089	purD	2.76627
				argE	0.600942				pepN	-0.272074
				rfbB	0.604875				fliI	-0.272041
				acrA	0.618131				sseD	-0.271454
				ygiH	0.618259				gatC [J]	-0.270447
				pmrD	0.627194				celB	-0.270166
				sspA	0.645912				potH	-0.270148
				glgA	0.64621				pqiB [D]	-0.269854
				rfbX	0.659141				corE	-0.268116
				aceB	0.688641				wecE	-0.26782
				rpoC	0.696622				narK	-0.267586
				thiH	0.722173				ydbH	-0.266373
				galE	0.729863				ycbW	-0.264779
				udg	0.73111				yafD	-0.264127
				pnp	0.746915				narG	-0.262328
				mltC	0.747362				rnfC	-0.261009
				nmpC	0.751246				oppA [J]	-0.259656
				argC	0.757924				sppA	-0.259131
				thiE	0.766746				ybdQ	-0.257836
				yafV	0.769003				rtn_1	-0.256653
				rfc	0.783707				wecF [D]	-0.256558
				damX	0.783965				basR	-0.25529
				vacJ	0.791845				pqiB	-0.255149
				yfgM	0.792944				nifJ	-0.254776
				rcsB	0.797605				nhaB	-0.254211
				rfaP	0.800834				ssaC	-0.253927
				aceA	0.80453				yccF	-0.252889
				thrC	0.808272				yncC	-0.251328
				dam	0.827248				virK_1	-0.250312
				rfbA	0.833856				selD	-0.250186
				yceG	0.851883				srfB	-0.249767
				rplI	0.85798				pgpB	-0.249263
				pmrL [R]	0.872406				bioC [D]	-0.248487
				argB	0.879016				eutQ	-0.24653
				thrB	0.879851				ydfJ	-0.246431
				ydaA	0.88558				ynfF [D]	-0.243625
				rfbC	0.885842				mrp	-0.240956
				rfbP	0.898664				wzxC	-0.240001
				serC	0.905642				flgG	-0.239686
				macA	0.910455				flgN	-0.238571
				argS	0.913976				emrA [J]	-0.236927
				hupA	0.926609				fliY	-0.236312
				ompA	0.927926				sfcA	-0.236071
				yrbB	0.928073				sscB	-0.235255
				thiC	0.928472				umuD	-0.234909
				rfbN	0.934148				glpC	-0.233958
				thiF	0.952734				yhbS	-0.233275
				argG	0.953246				glgB2 [J]	-0.233242
				ampD	0.958331				cinA [J]	-0.229646
				yggE	0.965078				artI_1	-0.229352
				rfbU	0.967394				yraM	-0.229311
				yrbD	0.970204				rhlB	-0.229079
				argA	0.970229				udg	-0.22837
				thiG	0.972603				cls [J]	-0.226543
				yhcB	0.982991				gabD-1 [J]_1	-0.225715
				yrbE	0.990903				topB	-0.22402
				pmrM [R]	0.995092				pspE	-0.223449
				basS	1.00742				csgD	-0.222341
				thiD	1.00888				potB	-0.222148
				rfbM	1.01044				hydA [J]_2	-0.218483
				ubiB_2	1.01518				osmB	-0.216549
				rfbD_2	1.01719				pspF	-0.216425
				rfbK	1.02456				rhiN [R]	-0.216125
				argI	1.05143				yebB	-0.215975
				yigQ	1.05397				pps	-0.21576
				yhbJ	1.05741				sifA	-0.215537
				dtd [J]	1.05961				yfbU	-0.215103
				rfaJ	1.08297				mppA	-0.214548
				basR	1.09256				spoU	-0.214072
				rpoS	1.09973				basS	-0.21321
				rfaL	1.10912				pduF	-0.212604
				yiiQ	1.10918				morA [D]	-0.212012
				yrbF	1.11757				wzzB	-0.210119
				ldcA	1.1479				flgI	-0.209599
				Ttg2D [D]	1.15509				flmB [J]	-0.20916
				rfbI_2	1.1658				arnT	-0.208545
				cpxA	1.17788				motB	-0.207976
				mraY	1.20456				wcaI	-0.207285
				SraG [P]	1.21409				ssaL	-0.207181
				dacA	1.24908				pepT	-0.207159
				rfaI	1.26117				lctO [J]	-0.207037
				sanA_1	1.2717				pipA	-0.206957
				asd	1.27564				thiK	-0.205519
				rfaK	1.29037				ssaD	-0.205461
				rfaB	1.29252				ftsI [D]	-0.201847
				hlpA	1.32111				trmJ [D]	-0.20115
				surA	1.33063				celD	-0.200488
				purH	1.35083				mdtJ	-0.199706
				purD	1.92648				eutG	-0.198805
				relA	2.15965				ycfH	-0.198737
				rseA	2.22391				yoaE	-0.197979
				manA	2.39235				fliC	-0.194821
									pqiA [J]	-0.194777
									flgF	-0.194726
									eutC	-0.193832
									ybiV(2)	-0.193692
									thiP	-0.192942
									fliF	-0.192446
									virK_2	-0.191977
									mdtG [D]_2	-0.191612
									ydiP	-0.190412
									rfe	-0.188326
									sstT [D]	-0.186038
									ompN	-0.185942
									yedA	-0.185889
									cheR	-0.184614
									yeeF	-0.183261
									mrcB	-0.182654
									hmpA	-0.18163
									fliM	-0.181427
									fliR	-0.180324
									ampG	-0.176598
									wcaM	-0.174951
									yeaJ	-0.174682
									helD	-0.173807
									ybhL	-0.173248
									cirA	-0.172205
									ycbB	-0.171725
									rcsA	-0.170724
									kefA [R]_1	-0.170584
									cobC	-0.16935
									nanE [D]	-0.167798
									cbiP	-0.165609
									mglC	-0.164047
									csgA	-0.163412
									flhA	-0.16142
									ssrA	-0.159653
									uhpC_1	-0.159163
									dinG	-0.158564
									cheA	-0.156813
									nanT [R]	-0.156769
									amyA	-0.156049
									gfo [J]	-0.154125
									fliB	-0.153787
									pagP	-0.152026
									sdiA	-0.150416
									copS	-0.150251
									ydiM	-0.147092
									shdA	-0.146546
									oafA	-0.145864
									mdoC	-0.143805
									yfaW	-0.142127
									sseL	-0.140328
									ompS	-0.135645
									rfbB	-0.134901
									hcp	-0.134384
									fhuE	-0.132774
									sopD-2 [D]	-0.130323
									sseI	-0.127098
									gtgA	-0.125021
									dld	-0.124413
									pgtC	-0.123766
									ais	-0.11822
									ptr	-0.117543
									yegE	-0.116917
									phsA	-0.111176
									trkD	-0.109028
									pocR	-0.105829
									pipD	-0.102002
									sda [J]	-0.0965086
									glpQ	-0.0964342
									gltD [J]	-0.0897358
									sopA	-0.0881909
									xasA [J]	-0.0829617
									stcC	-0.0822003
									slrP	-0.0712862
									ratB	-0.0639523
									yjeM	0.0692126
									invA	0.0765013
									abfT-1 [J]	0.080286
									sthB	0.0804598
									invG	0.0806672
									fum-1 [J]	0.0826034
									yijP	0.0835046
									sdaC_2	0.0853906
									bigA [N]	0.0858957
									adiY	0.0865003
									yiiG	0.0865562
									sipA	0.0874835
									yhgE	0.0875823
									kefA [R]_2	0.0894846
									invE	0.0896876
									ptsA	0.0919646
									tdcC	0.0923371
									manM [J]_2	0.0926962
									rbsK [J]_1	0.0930616
									tdcA	0.093599
									nirB	0.0959157
									acrF	0.0967329
									yheT	0.0980405
									caiC	0.098659
									yibD	0.0986783
									ygiK	0.0995845
									malP	0.0998836
									bcsA	0.0999002
									invF	0.100255
									gtrB [R]_2	0.10091
									yjgN	0.102405
									arcA [J]	0.102822
									metH	0.103615
									yhiH	0.104004
									fhuA	0.106281
									btuB	0.107418
									yhjG	0.107751
									yiaH	0.107805
									yihG	0.10795
									sbp	0.108549
									mdoB	0.108725
									smf	0.109103
									lpfC	0.109545
									yhiN	0.10962
									rmuC	0.109667
									yjcC	0.11045
									mtlA	0.111087
									glmS [J]	0.111254
									idhA [J]	0.111329
									malT	0.111411
									yhjS	0.11324
									malS	0.11379
									yhjA [J]	0.116494
									yhjB	0.116801
									lpfA	0.117724
									citA [J]	0.118088
									lsrK [R]	0.118174
									tsgA [D]	0.118296
									yifK	0.118595
									yihQ	0.118844
									yhhS	0.118941
									yhfK	0.119046
									rbn	0.119112
									lsrB [R]	0.119155
									ompL	0.119461
									yhhT	0.119998
									idnO	0.120095
									rffG	0.120415
									ylaB [R]	0.122423
									yhiR	0.12287
									uhpC_2	0.124893
									gntT	0.1252
									smg	0.125246
									uidB [J]_2	0.126229
									yidE	0.126318
									idnD	0.126534
									xylQ [J]_2	0.126792
									yghB	0.127205
									symE [D]	0.127566
									tsr [J]_3	0.12864
									pflD	0.128733
									sipD	0.128858
									yhjE	0.129013
									torA	0.130091
									dsdC	0.130187
									gatY_1	0.1303
									dcuR	0.130903
									kefB	0.131353
									rbsK [J]_2	0.131389
									ravA [D]	0.132504
									tcp	0.133538
									uidB [J]_3	0.133568
									idnK	0.133696
									fadB	0.133882
									menD	0.1343
									dinF	0.134316
									lpfD	0.134487
									yhbU	0.135525
									pldB	0.135835
									ilvB	0.136097
									aer	0.13636
									misL	0.137065
									aldB	0.137066
									assT [N]	0.137327
									yeeN	0.137539
									melB	0.138024
									xylQ [J]_1	0.138656
									acs	0.138703
									rbsA	0.139254
									marT	0.139974
									hsrA [D]	0.139978
									manC [J]	0.141044
									idnR	0.14263
									selB	0.144079
									kefG	0.14434
									yhjU	0.144745
									yigG	0.145146
									uidB [J]_4	0.145426
									lolT [R]	0.145475
									mgtB	0.146395
									ugpB	0.146683
									lsrF [R]	0.146824
									katG	0.147672
									tatD [R]	0.14836
									gatY	0.148992
									amtB	0.150385
									cidR [R]	0.150758
									melB [J]	0.151104
									yjfC	0.15131
									artI_2	0.151962
									mgtA	0.151989
									hydG	0.152003
									yjgB	0.154032
									mfd	0.154261
									aidB	0.154707
									fucP [J]	0.154796
									rhaT	0.155306
									degQ	0.155561
									yieM	0.155789
									fumB	0.15604
									hsdR	0.156232
									pmgI	0.156298
									iap	0.156343
									torR	0.156461
									yjeJ	0.156541
									adi	0.156707
									bisC	0.157502
									yjhP	0.15831
									fdoG	0.158856
									yicL	0.159042
									codA [D]	0.159108
									mobB	0.159274
									yiaN	0.159595
									yiaM	0.159711
									spaO	0.159721
									lsrD [R]	0.159928
									gldA_2	0.160271
									yhjV	0.16073
									zraR [R]	0.161002
									yifZ	0.161101
									ilvD [J]	0.161174
									malF	0.164079
									nepI	0.165892
									dlhH	0.166056
									sgbH	0.166257
									hofB	0.166273
									yhjH	0.166628
									yhhX	0.167149
									xylR	0.167473
									yigZ	0.168252
									yaaJ	0.16872
									yhbE	0.168933
									rtcB	0.169663
									ushA [J]	0.169781
									lamB	0.171774
									hemY	0.171897
									yigF	0.171965
									aroP	0.172287
									rfaZ	0.172453
									dtpB [R]	0.172682
									estA [J]	0.172794
									lsrC [R]	0.173466
									yhjN	0.173534
									aslB [J]_1	0.173597
									rhaR	0.175152
									rmbA	0.175198
									yijO	0.176076
									pepQ	0.176139
									yhfL	0.176589
									yjjK	0.177136
									ytgA	0.177444
									tyrB	0.177499
									fdoH	0.177696
									dcuS	0.178383
									yidR	0.178811
									proP	0.180243
									yiiR	0.180364
									slsA	0.181429
									zntA	0.183197
									xylA	0.184923
									treC	0.185635
									comM [D]	0.185897
									oadB_2	0.187469
									iolD [J]	0.188372
									terC [R]_1	0.188432
									dcuB	0.188518
									greB	0.188593
									gntX [D]	0.188823
									yihX	0.190371
									dcuB [J]	0.190499
									fruA-2 [J]	0.190672
									yhdP	0.191603
									fadA	0.19273
									oppA [R]_2	0.194615
									menB	0.194676
									ugpQ	0.194803
									yidA	0.195015
									yrbF	0.19541
									yihV	0.195882
									lyxK	0.196526
									pmbA	0.199538
									nikR	0.2012
									gsp	0.201362
									recQ	0.202966
									cutA	0.20502
									yhhJ	0.20835
									yheO	0.209994
									sitD	0.210546
									mltD	0.212061
									tatB	0.212221
									yjeS	0.213088
									yjfO	0.213311
									fdhD	0.21332
									rhtB	0.216992
									yjcO	0.217832
									rhtC	0.21894
									fidL	0.218998
									dctA	0.220635
									yiaB	0.220666
									queA	0.221519
									cpxP	0.222088
									gatR-1 [J]	0.223205
									dmsB [J]_2	0.22433
									yrbB	0.224458
									trkA [R]	0.225724
									ushB	0.225805
									rrsC	0.226112
									uvrA	0.228067
									ulaD	0.230165
									gldA_1	0.232568
									dcrB [D]	0.233286
									kbl	0.234315
									ggt	0.234665
									ygiV [R]	0.237635
									yiaO	0.23804
									yhhM	0.239035
									fkpA	0.240386
									yhdN	0.240913
									glpX	0.241055
									yacF	0.242598
									aroL	0.244584
									ptsP	0.246172
									lpfB	0.251778
									hflX	0.252093
									lytS [D]	0.25266
									usg	0.253414
									acrA	0.255031
									rsmE [D]	0.255707
									blc	0.255747
									gmhA [J]	0.259703
									frdC	0.262222
									livH	0.266237
									ppiC	0.267441
									tatA	0.267756
									bcfH	0.267978
									yhjK	0.269734
									tgt	0.270216
									arcB	0.272699
									yqjA	0.274142
									yrdB	0.274582
									dtd [J]	0.27649
									livJ	0.277625
									livG	0.28609
									uspB	0.287854
									yigB	0.289139
									yggW	0.294394
									recF	0.294846
									emrD	0.296968
									livK	0.300096
									livF	0.30319
									prkB	0.305373
									acrB	0.307407
									yjeI	0.307564
									livM	0.318247
									yiiD	0.324058
									menA	0.327549
									menG	0.335288
									fucP	0.341522
									pfpI	0.350829
									hemX	0.362126
									yhcO	0.374801
									bioH	0.375122
									yqhC	0.383022
									frdB	0.38324
									yidH	0.384835
									nadC	0.387518
									tdh	0.388046
									soxR	0.39126
									gor	0.409069
									yggV	0.409879
									cpxR	0.411829
									yhjW	0.419648
									frdA	0.422294
									yhjJ	0.437548
									udhA	0.453246
									aroF	0.464966
									gcvR	0.48351
									eda	0.512758
									nadR	0.532428
									trpR	0.550091
									ompA [J]	0.551326
									lrp	0.557726
									pdxB	0.566299
									ilvC	0.593002
									yhcB	0.681563
									yqhD	0.682909
									fabF	0.686622
									pepD	0.713663
									coaE	0.715601
									glnL	0.754328
									ppc	0.783709
									cysW	0.914764
									ilvE	0.917628
									pdxJ	0.921274
									purF	0.974336
									cysP	0.991094
									cysU	1.01061
									pyrC	1.0689
									cysA	1.11157
									ribH	1.11562
									purM	1.14077
									leuT	1.1616
									cysD	1.16633
									ilvD	1.18404
									yjeA	1.19426
									purG	1.20141
									serA	1.22079
									purD	1.2731
									metJ	1.27635
									cysN	1.32816
									purH	1.36024
									ilvY	1.4222
									ilvA	1.46948
									serB_2	1.5538
									cysK	1.59526
									thrL	1.77236
									cysC	1.85381
									cysQ	1.91984
									tilS	1.93313
									cysE	1.9557
									thrA	2.00364
									cysG	2.11697
									cysH	2.23168
									cysI	2.32652
									cysJ	2.63852
									dppF	3.38171
									dppD	3.40544
									pyrG	3.41999
									dppB	3.47358
									dppC_2	3.57044
									dppA	3.57313
