# Supplementary material for: Zinc-dependent substrate-level phosphorylation powers Salmonella growth under nitrosative stress of the innate host response
Source: PLoS Pathog. 2018 Oct 26;14(10):e1007388. doi: 10.1371/journal.ppat.1007388 (PMC6221366; doi:10.1371/journal.ppat.1007388)
Supplement: S2 Table — (XLSX) [file ppat.1007388.s002.xlsx]

## Sheet: Table 2 S1 Text
750 µM sNO								5 mM GSNO								5 mM dNO
CAA	GLU	GLU + CAA	GLU / CAA	CAA / GLU + CAA	GLU / GLU + CAA	GLU/ CAA / GLU + CAA		CAA	GLU	GLU + CAA	GLU / CAA	CAA / GLU + CAA	GLU / GLU + CAA	GLU/ CAA / GLU + CAA		CAA	GLU	GLU + CAA	GLU / CAA	CAA / GLU + CAA	GLU / GLU + CAA	GLU/ CAA / GLU + CAA
10Sa	acd-6 [J]	abfT-1 [J]	acd-6 [J]	abfT-1 [J]	acrB	clpA		6S [P]	abfT-1 [J]	aceA	bioH	bioH	acrA	bioH		cmoB [D]	argD_2	aas	znuB	hmpA	basR	znuB
abfT-1 [J]	acrB	aceA	clpA	argC	apbA	cysQ		apt	acnA	aceB	bssS	carA	acrB	clpA		hmpA	argT	aceA	znuC	znuB	bioA
acd-6 [J]	apbA	aceB	cysQ	aroC	arnA [R]	ddl_2		aspA	acrA	aceK	cafA	clpA	acs	cysC		rsr [R]	basR	aceB			bioH
acnB	argD_2	aceK	ddl_2	basS	arnT	dsbC		atoB [J]	acrB	acnB	clpA	cysB	ais	cysE		yecF	bioA	aceK			dacA
adiY	arnA [R]	acrA	dsbA_2	bioB	clpA	ftsN		bioH	acrF	acrA	cmoB [D]	cysC	ampG	cysG		yhcM	bioH	acrA			glnE
ahpC	arnT	acrB	dsbC	bioD_1	cysQ	gppA		bssS	acs	acrB	cysC	cysE	arnT	cysH		zntA	dacA	acrB			iciA
argC	bcsC [J]	acs	etfA [J]	bssS	ddl_2	hflC		cafA	adhC [J]	acs	cysE	cysG	aroE_1	cysQ		znuB	eno	acs			nadB
argR	brnQ	amiA	fpr	clpA	dsbC	hflK		carA	adhP	ais	cysG	cysH	artI_1	fhuA		znuC	glnE	ais			nlpC
aroC	clpA	amiC	ftsN	crl	endA	hflX		clcB	adi	ampD	cysH	cysQ	asd	finP			glnL	ampD			rfaI
aslB [J]_1	csgG	ampD	gppA	cyoB	fadL	hslU		clpA	adiY	ampG	cysK [J]	fhuA	basR	manA			gltB	argA			rfaJ
aslB [J]_2	cstA_2	ampG	hflC	cysQ	ftsN	invA		cmoB [D]	aer	argA	cysQ	finP	basS	moaA			hisJ	argB			rfaK
atoB [J]	cysQ	ampH	hflK	dacA	gppA	invF		cobD_1	aidB	argB	eaeH [J]	gcvP	bioD_2	moaE			hisM	argC			rfe
barA	ddl_2	apbA	hflX	ddl_2	hflC	invH		cydB [J]_2	ais	argC	fdhD	manA	bioH	moeA			hisP	argE			thiC
basS	dsbA_2	apt	hslU	dedD	hflK	mig-14		cysB	aldB	argE	fhuA	moaA	ccdA	nuc [J]_1			hisQ	argG			thiF
bioA	dsbC	araH	invA	dsbC	hflX	nadB		cysC	ampG	argG	finO	moaC	clpA	oafA			iciA	argH			yceG
bioB	endA	arcA [J]	invF	fabF	hslO	pipB2		cysE	amtB	argH	finP	moaE	cpxR	orf5			ilvE	argI			ytfN
bioC	etfA [J]	argA	invH	feoA	hslU	ppk		cysG	amyA	argI	finP [N]	moeA	cysC	orf6			iraP [D]	arnA [R]			znuB
bioD_1	fadH	argB	mdoC	feoB	hupB	ptsP		cysH	ansP	arnA [R]	fpr	nuc [J]_1	cysE	orf7			nadB	arnT
bioF	fadL	argC	mig-14	fhuA	invA	rfaB		cysK [J]	apaG	arnT	grp [D]	oafA	cysG	pdxB			nadC	aroA
bioH	finO	argE	nadB	fimY	invF	rfaK		cysM	arcA [J]	aroE_1	hmpA	orf5	cysH	pefB			nlpC	aroC
bssS	fpr	argG	nagC	ftsE	invH	rfaY		cysQ	arcB	aroM	manA	orf6	cysI	pefC			pfkA	asnC
clpA	ftsN	argI	phoP	ftsL	lrhA	rfaZ		dadA	argD_2	artI_1	menD	orf7	cysJ	ptsP			repA2	basR
cls	ftsZ	argS	pipB2	ftsN	mfd	rhlB		dadX	arnT	artM	mfd	panB	cysK	purF			rfaI	basS
cmoB [D]	gdhA	arnA [R]	ppk	glnG	mig-14	rtn [R]		deaD	aroE_1	artP	moaA	pdxA_1	cysN	purH			rfaJ	bax
corE	gnd	arnT	ptsP	gppA	mrcA	sipA		dipZ	aroF	artQ	moaE	pdxB	cysQ	rcsC			rfaK	bcfA
cpsG	gpmA	aroA	rfaB	hemK	mrcB	sptP		eaeH [J]	aroL	asd	moeA	pefB	dacA	rfaL			rfe	bioA
cpxR	gppA	aroC	rfaK	hflC	nadB	tatB		entC	aroP	atoC [J]	moeB_1	pefC	dam	rfc			slyD	bioB
crl	gshA	aroP	rfaY	hflK	oafA	tatC		epd	artI_1	basR	nlpC	ptsP	dsbA_2	rlgA [L]			thiC	bioC
csgA	gshB	artM	rfaZ	hflX	oppB_2	trkH		fabR [R]	artI_2	basS	nuc [J]_1	purF	dtd [J]	rsr [R]			thiF	bioD_1
csrB	hflC	asd	rhlB	hmpA	pfkA	wecD		fdhD	asd	bax	oafA	purH	emrA [J]	spvB			trpC	bioF
cyoB	hflK	asnC	rtn [R]	hslU	pipB2	yeeN		fhuA	aslB [J]_1	bioA	orf5	rcsC	fabF	spvD			trpD1 [J]	bioH
cyoE	hflX	avrA	sipA	hslV	pldB	yhbJ		finO	asmA	bioC	orf6	rfaB	fdoG	srgB			yceG	cheW
cysE	hslO	basR	spaR	htrA	ppk	yhjK		finP	assT [N]	bioD_2	orf7	rfaL	fhuA	tatA			yhdA	clpA
cysH	hslU	basS	spoT	invA	ptsP	yibN		finP [N]	barA	bioH	pdxB	rfc	finP	tig			yhjK	corE
cysM	hupB	bax	sptP	invF	qseC	yibP		fis	basR	cadA	pefA	rlgA [L]	flmB [J]	traA			yjjU	cpxA
cysQ	iagB	bcfF	stcC	invG	queA	zipA		fpr	basS	carA	pefB	rsr [R]	glnE	traD [N]			ytfN	cyoB
dacA	ilvD	bcp	tatB	invH	rfaB			gcvP	bcfH	carB	pefC	spvB	gltB	traE			znuA	cysH
dacB	ilvG	bioB	tatC	iraP [D]	rfaK			gltI	bcp	ccdA	pefD	spvD	gltD	traF			znuB	dacA
dcm	ilvM	bioD_1	trkH	IsrA [P]	rfaY			gltJ	bcsA	ccmF_2	pefI	srgB	gmhA [J]	traH			znuC	dam
dctA	ilvY	bolA	wecB	metQ	rfaZ			gltK	bdm	cheW	pepQ	tatA	holB	traI				dctA
dcuA	invA	bssS	wecC	mig-14	rfe			gltL	benE [J]	clpA	pnp	tig	hupA	traJ				ddl_2
ddl_2	invF	btuB	wecD	misL	rhlB			gluD [J]	bigA [N]	cpxR	prkB	traA	iciA	traL				degQ
dedD	invH	cheW	wecE	mppA	rtn [R]			grp [D]	bioC [D]	csiD	ptsP	traD [N]	ilvC	traN				dipZ
dipZ	iscR	clpA	wecF [D]	mraW	sipA			gsiA [D]	bioD_2	cycH [D]	purF	traE	ldcA	traP				dsbC
dld	ispB	corA	wecG	mraZ	sixA			hflK	bioH	cyoB	purH	traF	ldhA	traS				dtd [J]
dsbA_2	leuB	cpxA	yeeN	nadB	sptP			hmpA	bisC	cysB	pyrC	traH	lrp	traT				emrR
dsbC	livK	crl	yhbJ	oppA [J]	tatB			htpG	blc	cysC	rcK	traI	manA	traV				endA
emrR	livM	csiD	yhjJ	panB	tatC			hutG	brnQ	cysE	rcsC	traJ	manY	trbB				envZ
entC	lrhA	cybB	yhjK	panC	thiC			hycA	bssS	cysG	recG	traL	mdoB	yhcB				fadE
entE	lrp	cyoB	yibN	pdxB	thiD			hypD	btuB	cysH	repC	traN	minD	zraR [R]				feoB
envF	mdoC	cysG	yibP	pipB2	thiE			IsrP [P]	cafA	cysI	rfaL	traP	moaA					fhuA
etfA [J]	metG	cysK	yjeA	pnp	thiF			manA	caiC	cysJ	rfc	traS	moaE					fliI
fabF	mfd	cysQ	yqjA	ppiD	thiG			menD	cbiP	cysK	rfe	traT	moeA					flmB [J]
fabR [R]	mig-14	cytR	zipA	ppk	thiH			mfd	ccdA	cysN	rlgA [L]	traV	mrcA					ftsQ
feoA	modF	dacA	znuA	pstC	traS			moaA	ccdB	cysQ	rlgA [N]	trbB	nadC					galE
feoB	mrcA	dam	znuB	pstS	trkD			moaC	celA	dacA	rsdB	ubiB_2	nhaB					gfo [J]
fes	mrcB	damX	znuC	ptsP	trkH			moaD	celB	dam	rsr [R]	ybbN	nuc [J]_1					glgP
fhuA	nadB	dcuC	zur	putA	tuf_1			moaE	celD	damX	samB	yggS	nusA					glnE
fimY	nadC	ddl_2		rfaB	udg			modB	cfa	dedD	spoT	yhcB	oafA					glpR
fkpA	nagC	deaD		rfaI	virK_1			moeA	chaA	dnaA [R]	spvA	yiiM	ompA					hemN
fldB	nsrR	dedD		rfaJ	wecD			moeB_1	cheA	dsbA_2	spvB	zraR [R]	ompC [J]					hflC
fpr	oafA	degQ		rfaK	wzzE			mogA	cheR	dsbC	spvC		orf5					hflK
frdA	oppB_2	drrB [J]		rfaL	yeeN			nanR	cidR [R]	dsdA	spvD		orf6					hisA
frdB	orf6	dsbC		rfaQ	yejF			nanT	cinA [J]	dtd [J]	spvR		orf7					hisC
frdC	pefA	dsdA		rfaY	yfhD			nlpC	cirA	ecnB	srgA		pagP					hlpA
ftsB	pefB	dtd [J]		rfaZ	yggE			nqr5 [J]	citA [J]	emrA [J]	srgB		pdxB					hmpA
ftsE	pefC	ecnB		rfbA	yhbJ			nuc [J]_1	clpA	emrR	srgC		pdxJ					hslU
ftsK	pfkA	emrA [J]		rfc	yhcB			oafA	cls	endA	ssbB		pefB					hslV
ftsL	phoP	endA		rhlB	yhjK			orf5	cls [J]	envZ	tatA		pefC					hupA
ftsN	phoQ	entD		rpoS	yibN			orf6	cmoB [D]	fabF	tig		phoP					iciA
ftsX	pipB2	envZ		rtn [R]	yibP			orf7	coaE	fadE	tlpA		pmrD					iclR
fumC	pldB	fabF		serC	yjgA			panB	cobC	fdoG	traA		pmrJ [R]					ileU
gabD-1 [J]_2	ppk	fadE		sipA	zipA			pdxA_1	codA [D]	feoA	traB		pmrL [R]					lldP
gatY	ptsG	fadL		slt				pdxB	comM [D]	feoB	traC		pmrM [R]					lrgA
glnG	ptsP	fdnI		smg				pdxK	copS	fhuA	traD [N]		pqiB [D]					lrgB [R]
gluD [J]	purG	feoA		sptP				pefA	corE	finP	traE		psaD [J]					lrhA
gor	purN	feoB		spvC				pefB	cpxA	flmB [J]	traF		ptr					lysA
gpmB	qseC	fhuA		sspA				pefC	cpxP	ftsX	traG		ptsP					lysC
gppA	queA	fhuE		tatA				pefD	cpxR	gabT	traH		purD					lysP
greA	rbsR [J]_1	fimY		tatB				pefI	csgA	galE	traI		purF					macA
gsiA [D]	rcK	fixC_2		tatC				pepQ	csgD	gcvP	traJ		purH					macB [R]
gtrB [R]_2	repA	flgA		tgt				pnp	cutA	gcvT	traK		rcsC					manA
hdfR	rfaB	flgB		thiI				prkB	cycA	glgA	traL		rfaI					mdoB
hemF	rfaK	flgE		tig				psiA	cyoA	glgP	traM		rfaJ					MicM [P]
hemK	rfaY	flgF		trkH				pth	cysA	glgX_2	traN		rfaK					mig-14
hflB	rfaZ	flgG		trxA				ptsJ	cysC	glnE	traP		rfaL					mltC
hflC	rfe	flgI		Ttg2D [D]				ptsP	cysD	glpR	traQ		rfaZ					moeA
hflK	rhlB	flhA		ubiB_2				purF	cysE	gltB	traR		rfbA					mppA
hflX	rlgA [L]	flhB		wecD				purH	cysG	gltD	traS		rfbB					mraZ
hha	rpmF	fliC		yceG				purT	cysH	gmhA [J]	traT		rfbC					mrcA
hmpA	rtn [R]	fliG		ydbH				pyrC	cysI	hisA	traU		rfbD_2					mrcB
holC	sipA	fliH		yeeN				pyrF	cysJ	hisC	traV		rfbI_2					nadB
holD	sixA	fliI		ygfX				rcK	cysK	hlpA	traW		rfbJ					nanR
hslU	slyX	fliJ		yhbJ				rcsC	cysK [J]	holB	traX		rfbK					nhaB
hslV	spaP	fliM		yhdP				recG	cysN	hpaE	traY		rfbM					nhaR
htrA	spaR	fliR		yhjK				repC	cysP	hslO	trbB		rfbN					nlpB
hypD	spoT	flmB [J]		yibN				rfaB	cysQ	hslU	trbC		rfbP					nlpC
impC [R]	sptP	ftsE		yibP				rfaL	cysU	hupA	trbE		rfc					nlpI
invA	spvB	ftsL		yjcO				rfc	cysW	hupB	ybhC		rlgA [L]					nmpC
invE	srgA	ftsN		yobG				rfe	dacA	iciA	ydiV		rsr [R]					nrfD
invF	srgB	ftsZ [D]		yrbD				rlgA [L]	dam	iclR	yeeZ		sanA_1					oafA
invG	ssbB	gabT		yrbF				rlgA [N]	dbpA	ilvC	ygdH		selB					ompA
invH	ssrA	galE		yrbH				rpmE2	dcm	IsrA [P]	yhcB		serA					ompC
invJ	stcC	galF		zipA				rpoN	dcrB [D]	ldcA	yjcC		serB_2					oppA
iraP [D]	tatB	galR		zntA				rsdB	dctA	ldhA	yjjK		speD					oppA [J]
IsrA [P]	tatC	gcvR						rsr [R]	dcuB	lldD	zntA		spvB					oppB_1
lepB	thiC	glgA						samB	dcuB [J]	lrgB [R]	znuC		spvD					oppC_1
lpxO	thiD	glgB						spoT	dcuR	lrhA	zraR [R]		srgB					oppD
marT	thiE	glgP						spvA	dcuS	lrp			ssaV					oppF
mdoB	thiF	glgX_2						spvB	degQ	lysA			tatA					oxyR
mdoC	thiG	glnE						spvC	deoR	lysC			tatB					paaI [R]
menA	thiH	glnG						spvD	dinF	macA			tgt					pagP
menB	tlpA	glpR						spvR	dinG	macB [R]			thiC					panB
menC	traA	gltB						srgA	dld	manA			thiD					phoP
menD	traB	gltD						srgB	dlhH	manY			thiE					phoQ
menE	traC	gppA						srgC	dmsB [J]_2	mdoB			thiF					pmrD
metQ	traD [N]	hemK						srlR	dppA	mdoG			thiG					pmrF
metZ	traE	hemY						ssbB	dppB	mdoH			thiH					pmrJ [R]
mgtC	traF	hflC						tatA	dppC_2	metE			tig					pmrL [R]
mig-14	traH	hflK						tig	dppD	mig-14			traA					pmrM [R]
minC	traI	hflX						tlpA	dppF	minD			traD [N]					pnp
minD	traJ	hilA						traA	dsbA_2	mltC			traE					ppiA
mioC	traK	hisC						traB	dsdC	moaA			traF					pqiA
misL	traN	hlpA						traC	dtd [J]	moaC			traH					pqiB
mltD	traP	hmpA						traD [N]	dtpB [R]	moaE			traI					pqiB [D]
mpl	traQ	holB						traE	eaeH [J]	modF			traJ					prc
mppA	traR	hslJ						traF	eda	moeA			traL					proQ
mraW	traS	hslO						traG	elaB	mrcA			traN					ptsP
mraZ	traT	hslU						traH	emrA [J]	nadA			traP					purR [D]
mtlR	traV	hslV						traI	emrD	nadB			traS					putA
nadB	traX	htpG						traJ	estA [J]	nadC			traT					putP
nadR	trbB	htrA						traK	eutC	nhaB			traV					qseC
nagC	trbC	hupA						traL	eutG	nifU			trbB					rfaB
ndh	trbI	hupB						traM	eutQ	nlpB			trxA					rfaG
nqr5 [J]	trkA [R]	hutC						traN	fabF	nmpC			ttrA					rfaI
oppA [J]	trkD	hydH						traP	fadA	nrfD			udg					rfaJ
osmY	trkH	icaB [J]						traQ	fadB	nuc [J]_1			uspB					rfaK
panB	tuf_1	iciA						traR	fadD	nusA			wecD					rfaL
panC	udg	iclR						traS	fdhD	oafA			wecE					rfaP
panD	ushB	ilvC						traT	fdoG	ompA			wecF [D]					rfaZ
pdhR	virK_1	invA						traU	fdoH	ompC			wzxE					rfbA
pduG [J]	wecB	invF						traV	fhuA	ompC [J]			ybdQ					rfbB
pdxB	wecC	invG						traW	fhuE	ompR			ybiV(2)					rfbC
pefI	wecD	invH						traX	fidL	orf5			yceG					rfbD_2
pheP	wecE	iraP [D]						traY	finO	orf6			yhcB					rfbF
phoN	wecF [D]	IsrA [P]						trbB	finP	orf7			yhdA					rfbI_2
phoP	wecG	IsrQ [P]						trbC	finP [N]	pagP			yhdP					rfbK
pipB2	wzzE	ldcA						trbE	fkpA	panB			yheT					rfbM
pnp	xapB	ldhA						ubiB_2	fldB	panC			yhhK					rfbN
ppiD	ybaL	lrhA						ybbK	flgF	panD			yhjJ					rfbP
ppk	yeeN	lysC						ybbN	flgG	pduM			yhjV					rfbU
prlC	yejF	macA						ybhC	flgI	pdxA_1			yiaH					rfc
proQ	yfhD	macB [R]						ydgA	flgK	pdxB			yihX					rfe
pstA	yggE	maf_1						ydiV	flgN	pdxJ			yqjA					rlpA
pstC	yhbJ	manA						yebZ [D]	flhA	pefB			yraM					rpoS
pstS	yhcB	manX						yecF	fliA	pefC			yrbB					rrlD
ptsP	yhjJ	manY						yeeZ	fliB	phoP			yrbF					rrlH
putA	yhjK	mdh						yfdC	fliC	pmrD			zraR [R]					rseB
rbsK	yibN	metE						yfgB	fliF	pmrF								sanA_1
rbsR	yibP	metL						ygdH	fliH	pmrJ [R]								slt
rcK [J]_2	yjeA	metQ						yggS	fliI	pmrL [R]								speD
repA2	yjgA	mfd						yhcB	fliK	pmrM [R]								sppA
rfaB	yjhP	mig-14						yhcH	fliM	pnbA [J]								SraG [P]
rfaI	yjiA	misL						yhdG	fliR	ppiD								sspA
rfaJ	yqjA	mltB						yiiM	fliY	ppk								tatA
rfaK	zipA	mltC						yjcC	flmB [J]	pqiA								thiC
rfaL	znuA	moaA						yjgF	folC	pqiB [D]								thiD
rfaQ	znuB	mppA						yjjK	fpr	proA								thiE
rfaY	znuC	mraW						ytfK	frdA	proB								thiF
rfaZ	zur	mraY						zntA	frdB	psaD [J]								thiG
rfbA		mraZ						zntR	frdC	pta								thiH
rfc		mrcA						znuC	fruA-2 [J]	ptr								thrB
rhlB		mrcB						zraR [R]	ftsI [D]	ptsP								thrC
ribA		mtr							ftsZ [D]	purD								tig
rnfD		nadB							fucP	purF								truD
rpoS		nanR							fucP [J]	purH								Ttg2D [D]
rrlB		narQ							fum-1 [J]	purU								ubiB_1
rtn [R]		nhaB							fumA	putA								ubiB_2
safA		nlpB							fumB	putP								udg
secA		nlpC							gabD-1 [J]_1	qseC								uspB
secG		nmpC							gatC [J]	rcsC								vacJ
serC		nrfD							gatR-1 [J]	rcsD [R]								virK_1
sipA		oafA							gatY	relA								wecB
slpA		ompA							gatY_1	rfaB								wecC
slsA [J]		ompC							gcvR	rfaG								wecD
slt		ompR							gdhA	rfaI								wecE
slyD		ompX							gfo [J]	rfaJ								wecF [D]
smg		oppA [J]							ggt	rfaK								wecG
smpB		oppB_2							gldA_1	rfaL								wzxE
spaR		orgA							gldA_2	rfaP								wzzB
speA		oxyR							glgB2 [J]	rfaZ								wzzE
speB		pagP							glmS [J]	rfbA								yafV
speG		panB							glnE	rfbB								yaiV
spoT		panC							glnL	rfbC								ybeF
sptP		pdxA_1							glpC	rfbD_2								ybiV(2)
spvC		pdxB							glpQ	rfbI_2								ybjG
ssaL		pepQ							glpX	rfbJ								yceA
sspA		pfkA							gltB	rfbK								yceG
stcC		pgk							gltD	rfbM								ycfF
tatA		pipB2							gltD [J]	rfbN								ycfL
tatB		pldB							gltP [J]_1	rfbP								yegD
tatC		pmrD							gmhA [J]	rfbX								yejF
tdcA		pmrF							gnd	rfc								yfgA
tgt		pmrJ [R]							gntT	rlgA [L]								yggE
thiI		pmrL [R]							gntX [D]	rlmB								ygiH
tig		pmrM [R]							gor	rseA								yhbJ
trkH		pnbA [J]							gpmA	rsr [R]								yhcB
trpA		pnp							greA	rssA [D]								yhdP
trpB		potH							greB	sanA_1								yhhS
trpC		ppiA							grp [D]	sdhA								yiaH
trpD		ppiD							gshA	sdhC								yibP
trpE		ppk							gshB	selA								yicC
trxA		pqiA							gsp	selB								yicH
Ttg2D [D]		pqiB							gst	seqA								yigQ
ubiB_2		pqiB [D]							gtgA	serA								yihX
ubiC		prgJ							gtrB [R]_2	serB_2								yiiQ
udhA		prgK							hcp	serC								yijP
uvrY		pstB							helD	slt								yjcE
virK_2		pstC							hemX	slyX								yjcO
wecB		pstS							hemY	speD								yqaE
wecC		ptsN							hflX	speE								yqjA
wecD		ptsP							hisH	spvB								yraM
wecE		purD							hmpA	spvD								yrbB
wecF [D]		purH							hofB	srgB								yrbD
wecG		purU							holB	ssaJ								yrbE
yabI		putA							holE [J]	ssaV								yrbF
yacF		putP							hpaA	sseF								ytfM
yafD		pykA							hrpA	sucC								ytfN
yajR		qseC							hsdR	surA								znuB
ybhC		queA							hsrA [D]	tatA								zwf
ybhQ		rarD [J]							hupA	tatB
ycbK		rcK [J]_1							hydA [J]_1	tatC
yccA		rcsB							hydA [J]_2	tgt
yceG		rcsC							hydG	thiC
ycfQ		rcsD [R]							iap	thiD
ycgL		relA							iciA	thiE
ycgO		rfaB							idhA [J]	thiF
yciC		rfaG							idnD	thiG
ydbH		rfaH							idnK	thiH
yebA		rfaI							idnO	thiI
yeeN		rfaJ							idnR	thrB
yehE		rfaK							ileT	thrC
yfbB		rfaL							ilvA	tig
yfiQ		rfaP							ilvB	traA
yfjF		rfaQ							ilvC	traD [N]
ygfX		rfaY							ilvD	traE
yggT		rfaZ							ilvD [J]	traF
yggX		rfbA							ilvE	traH
ygiB		rfbB							ilvY	traI
ygiC		rfbC							invA	traJ
yhbJ		rfbD_1							invE	traL
yhcH		rfbD_2							invF	traN
yhcO		rfbE [J]							invG	traP
yhdP		rfbI_2							iolD [J]	traS
yhhK		rfbK							IsrB-1 [P]	traT
yhjJ		rfbM							IsrC [P]	traV
yhjK		rfbN							katG	trbB
yiaG		rfbP							kbl	trxA
yibN		rfbU							kdgR	trxB
yibP		rfbX							kefA [R]_1	Ttg2D [D]
yicC		rfc							kefA [R]_2	ttrA
yigM		rfe							kefB	ubiB_2
yiiD		rhlB							kefG	udg
yjcO		rimI							lamB	uspB
yjeA		rlmB							lctO [J]	vacJ
yjeS		rlpA							ldcA	wecB
yobG		rluD							ldhA	wecC
yqjA		rof							leuT	wecD
yrbD		rplI							lexA	wecE
yrbF		rpoC							livF	wecF [D]
yrbH		rpoS							livG	wecG
zipA		rseA							livH	wzxE
zntA		rseB							livJ	yacA
znuA		rseC							livK	yafV
znuB		rsr [R]							livM	yaiV
znuC		rtcB							lolT [R]	ybbN
zraR [R]		rtn [R]							lpfA	ybdQ
zur		RygD [P]							lpfB	ybiV(2)
		sanA_1							lpfC	yceG
		sapA_2							lpfD	yciI
		serB_2							lrp	ydiJ
		serC							lsrB [R]	yfgC
		sipA							lsrC [R]	yfgM
		sipC							lsrD [R]	yfhD
		sixA							lsrF [R]	yfhG
		slt							lsrK [R]	ygfX
		smg							lysP	yggB
		smpA							lytS [D]	yggE
		speD							lyxK	yggS
		speE							malF	ygiH
		sprB							malP	ygjR
		sptP							malS	yhcB
		spvC							malT	yhdA
		SraG [P]							manA	yhdP
		srfB							manC [J]	yheT
		sspA							manM [J]_2	yhhK
		sstT [D]							manY	yhjC
		stbA							marB	yhjJ
		stbB							marT	yhjV
		stbD							mdoB	yiaH
		sufI							mdoC	yibP
		sulA [J]							mdtG [D]_2	yicH
		sun							mdtJ	yigA
		surA							melB	yigQ
		surE							melB [J]	yihX
		tatA							menA	yiiM
		tatB							menB	yiiQ
		tatC							menD	yjaH
		tgt							menG	yjcE
		thiC							metG	yobA
		thiD							metH	yqjA
		thiE							metJ	yqjB
		thiF							metL	yraM
		thiG							metN	yrbB
		thiH							metQ	yrbD
		thiI							mfd	yrbE
		thrB							mglC	yrbF
		thrC							mgtA	yrbG
		tig							mgtB	ytfM
		traS							minD	ytfN
		trkA							misL	zraR [R]
		trkD							mliC
		trkH							mltD
		trpH							mntR
		truD							moaA
		trxA							moaE
		Ttg2D [D]							mobB
		tuf_1							modE
		typA							moeA
		ubiB_2							moeB_1
		udg							morA [D]
		uspB							motA
		vacJ							motB
		virK_1							mppA
		wecD							mrcA
		wzzE							mrcB
		yaaJ							mrp
		yacA							mtlA
		yacC							nadC
		yaeE							nadR
		yafV							nagZ
		yaiV							nanE [D]
		yajG							nanT [R]
		ybaY							napD
		ybeF							narG
		ybeY							narJ
		ybgT							narK
		ybhA							narX
		ybjG							narZ
		ycaI							nepI
		yceA							nfuA
		yceG							nhaB
		ydaA							nifJ
		ydbH							nikA2 [R]
		ydiJ							nikE2 [R]
		yeeN							nikR
		yeiE							nirB
		yejF							nlpC
		yfgC							nuc [J]_1
		yfgM							nusA
		yfhD							oadB_2
		ygdH							oafA
		ygfX							ompA
		yggB							ompA [J]
		yggE							ompC [J]
		ygiH							ompF
		ygjR							ompL
		yhbJ							ompN
		yhcB							ompS
		yhdP							ompX
		yheS							oppA
		yhjA [J]							oppA [J]
		yhjC							oppA [R]_2
		yhjK							oppB_1
		yiaF							oppB_2
		yiaH							oppC_1
		yibN							oppC_2
		yibP							oppF
		yicH							orf242
		yieP							orf5
		yigA							orf6
		yigQ							orf7
		yihX							osmB
		yiiQ							osmC
		yiiU							pagP
		yijP							pcnB
		yjaH							pduF
		yjbG							pduS
		yjcB							pdxB
		yjcE							pdxJ
		yjcO							pefA
		yjdC							pefB
		yjeO							pefC
		yjgA							pefD
		yjiJ							pefI
		ymbA							pepD
		yncC							pepN
		yneE [D]							pepQ
		yobG							pepT
		yraM							pfkA
		yraP							pfkB
		yrbB							pflD
		yrbD							pfpI
		yrbE							pgk
		yrbF							pgpB
		yrbH							pgtC
		yrbI							phoP
		ytfM							phoQ
		ytfN							phsA
		zipA							pipA
		zntA							pipD
		zwf							pitA
									pldB
									pmbA
									pmgI
									pmrD
									pmrJ [R]
									pmrL [R]
									pmrM [R]
									pncB
									pnp
									pocR
									potB
									potF
									potH
									ppc
									ppiC
									pps
									pqaA
									pqiA [J]
									pqiB
									pqiB [D]
									prc
									prkB
									proP
									proQ
									prtQ [J]
									psaD [J]
									psiB
									pspA
									pspC
									pspE
									pspF
									pstB
									pstC
									pstS
									ptr
									ptsA
									ptsG
									ptsP
									purD
									purF
									purG
									purH
									purM
									purN
									purR
									pyrC
									pyrG
									pyrI
									queA
									ratB
									ravA [D]
									rbn
									rbsA
									rbsK [J]_1
									rbsK [J]_2
									rcK
									rcsA
									rcsB
									rcsC
									recD
									recF
									recG
									recQ
									repA
									repA2
									repA3
									repC
									rfaI
									rfaJ
									rfaK
									rfaL
									rfaZ
									rfbA
									rfbB
									rfbC
									rfbD_2
									rfbI_2
									rfbJ
									rfbK
									rfbM
									rfbN
									rfbP
									rfbU
									rfc
									rfe
									rffG
									rhaR
									rhaT
									rhiN [R]
									rhlB
									rhtB
									rhtC
									ribH
									rlgA [L]
									rlgA [N]
									rluD
									rmbA
									rmuC
									rnfC
									rpoZ
									rpsG
									rpsV
									rrmA
									rrsC
									rsdB
									rseB
									rsmE [D]
									rspA
									rspB
									rsr [R]
									rstA
									rtcB
									rtn_1
									ruvC
									samA
									samB
									sanA_1
									sbp
									sda [J]
									sdaC_2
									sdiA
									selB
									selD
									serA
									serB_2
									sfcA
									sgbH
									sgcX
									shdA
									sifA
									sipA
									sipD
									sitD
									slrP
									slsA
									smf
									smg
									sopA
									sopD-2 [D]
									soxR
									spaO
									speD
									spoT
									spoU
									sppA
									spvA
									spvB
									spvC
									spvD
									spvR
									SraG [P]
									srfB
									srfK [D]_2
									srgA
									srgB
									srgC
									srmB
									ssaC
									ssaD
									ssaE
									ssaK
									ssaL
									ssaP
									ssaV
									ssbB
									sscB
									sseC
									sseD
									sseG
									sseI
									sseJ
									sseL
									ssrA
									ssrB
									sstT [D]
									stcC
									sthB
									sufC
									sufD
									sufS
									sulA
									symE [D]
									tatA
									tatB
									tatD [R]
									tcp
									tdcA
									tdcC
									tdh
									tehA
									terC [R]_1
									tgt
									thiC
									thiD
									thiE
									thiF
									thiG
									thiH
									thiK
									thiP
									thrA
									thrL
									tig
									tilS
									tlpA
									topB
									torA
									torR
									tpx
									traA
									traB
									traC
									traD [N]
									traE
									traF
									traG
									traH
									traI
									traJ
									traK
									traL
									traM
									traN
									traP
									traQ
									traR
									traS
									traT
									traU
									traV
									traW
									traX
									traY
									trbB
									trbC
									trbD
									trbE
									trbH
									trbI
									treC
									treF
									trkA [R]
									trkD
									trmJ [D]
									trpR
									trxA
									tsgA [D]
									tsr [J]_3
									ttrA
									tuf_1
									tus
									tyrB
									udg
									udhA
									ugpB
									ugpQ
									ugtL
									uhpC_1
									uhpC_2
									uidB [J]_2
									uidB [J]_3
									uidB [J]_4
									ulaD
									umuD
									usg
									ushA [J]
									ushB
									uspB
									uvrA
									uvrD
									uvrY
									virE [J]
									virK_1
									virK_2
									wcaI
									wcaM
									wecD
									wecE
									wecF [D]
									wzxC
									wzxE
									wzzB
									xasA [J]
									xylA
									xylQ [J]_1
									xylQ [J]_2
									xylR
									yaaJ
									yacF
									yaeE
									yafD
									yaoF
									ybdQ
									ybgT
									ybhC
									ybhL
									ybiV(2)
									ybjG
									ycbB
									ycbW
									yccF
									yccS
									yceG
									ycfH
									ycgB
									ycgL
									ychE
									yciC
									yciE
									ydaO
									ydbH
									ydbL
									ydcK
									yddG
									ydeA
									ydfJ
									ydgJ
									ydhI
									ydhO
									ydiM
									ydiP
									ydiV
									yeaH
									yeaJ
									yeaL
									yeaN
									yebB
									yecO
									yedA
									yeeF
									yeeN
									yeeZ
									yegE
									yejF
									yejH
									yfaW
									yfbU
									yfcD [R]
									yfcF
									ygdH
									ygfA
									yggV
									yggW
									yggX
									yghB
									ygiK
									ygiV [R]
									yhbE
									yhbJ
									yhbS
									yhbU
									yhcB
									yhcO
									yhdA
									yhdN
									yhdP
									yheO
									yheT
									yhfK
									yhfL
									yhgE
									yhhJ
									yhhK
									yhhM
									yhhS
									yhhT
									yhhX
									yhiH
									yhiN
									yhiR
									yhjA [J]
									yhjB
									yhjE
									yhjG
									yhjH
									yhjJ
									yhjK
									yhjN
									yhjS
									yhjU
									yhjV
									yhjW
									yiaB
									yiaH
									yiaM
									yiaN
									yiaO
									yibD
									yicC
									yicL
									yidA
									yidE
									yidH
									yidR
									yieM
									yifK
									yifZ
									yigB
									yigF
									yigG
									yigZ
									yihG
									yihQ
									yihV
									yihX
									yiiD
									yiiG
									yiiR
									yijO
									yijP
									yjcC
									yjcO
									yjeA
									yjeI
									yjeJ
									yjeM
									yjeS
									yjfC
									yjfO
									yjgB
									yjgN
									yjhP
									yjjK
									ylaB [R]
									yliB
									ynaI
									yncB
									yncC
									yncD
									yneE [D]
									yneH
									ynfF [D]
									yoaE
									yqhC
									yqhD
									yqjA
									yraM
									yrbB
									yrbF
									yrdB
									ytgA
									zntA
									znuA
									znuB
									znuC
									zraR [R]
