# Supplementary material for: Zinc-dependent substrate-level phosphorylation powers Salmonella growth under nitrosative stress of the innate host response
Source: PLoS Pathog. 2018 Oct 26;14(10):e1007388. doi: 10.1371/journal.ppat.1007388 (PMC6221366; doi:10.1371/journal.ppat.1007388)
Supplement: S3 Table — (XLSX) [file ppat.1007388.s003.xlsx]

## Sheet: Table 3 S1 Text
750 uM sNO					5 mM GSNO					5 mM dNO					Casamino Acids					Glucose					Glucose & Casamino Acids
	Fold-Change					Fold-Change					Fold-Change					Fold-Change					Fold-Change					Fold-Change
Gene	CAA	Glu	Glu & CAA		Gene	CAA	Glu	Glu & CAA		Gene	CAA	Glu	Glu & CAA		Gene	sNO	GSNO	dNO		Gene	sNO	GSNO	dNO		Gene	sNO	GSNO	dNO
zipA	-3.18704	-1.56948	-1.5224		moaE	-0.995095	-0.376754	-0.585519		znuB	-0.527043	-1.33368	-0.504338		znuC	-1.38031	-0.355252	-0.523024		znuB	-0.727653	-0.801511	-1.33368		qseC	-0.794432	-0.488793	-0.332276	*Significant genes (FDR < 0.1) from
trkH	-1.24703	-1.92271	-2.17844		moaA	-0.95782	-0.348329	-0.456119							cmoB [D]	-0.346256	-0.489297	-0.298504		znuA	-0.771134	-0.58994	-1.14023		endA	-0.758361	-0.344767	-0.405532	respective treatment in all 3 media
cysQ	-1.77655	-1.77494	-1.04596		moeA	-0.864452	-0.310553	-0.420207							zntA	-0.286992	-0.376156	-0.186451		argD_2	-0.681007	-0.825279	-0.604439		iclR	-0.536266	-0.326085	-0.476285	Fold-Change expressed as log2
hflC	-1.88882	-1.15592	-0.688268		rsr [R]	-0.216989	-0.295858	-0.519653							hmpA	-0.272424	-0.232783	-0.300888		znuC	-0.350566	-0.449672	-0.93047		panB	-0.954386	0.485587	-0.70663
hflK	-1.76499	-1.16246	-0.702332		nuc [J]_1	0.348762	-0.555998	-0.282601												thiC	-0.568208	-0.620426	-0.266706		dsbC	-0.522721	-0.434355	-0.19641
ppk	-0.73056	-0.895094	-0.509323		tig	-0.202852	-0.517648	0.297719												thiF	-0.610644	-0.390689	-0.380954		cheW	-0.287051	-0.256787	-0.291152
ddl_2	-0.930716	-0.292722	-0.57378		srgB	0.247486	-0.417492	-0.218458												nadC	-0.938829	0.387518	-0.701561		hslU	-0.293035	-0.173112	-0.240277
nadB	-0.284519	-0.723018	-0.778267		rcsC	-0.288597	-0.437686	0.379996												rfe	-0.386591	-0.188326	-0.313438		tatA	-0.596676	0.206475	-0.303439
yibN	-0.858407	-0.245415	-0.439821		trbB	0.216315	-0.381113	-0.177971												rfaK	0.34231	-0.520809	-0.429156		pqiB [D]	-0.196478	-0.174818	-0.170634
yibP	-1.28848	-0.575348	0.377865		orf5	0.254352	-0.374355	-0.184483												yhjK	-0.321787	0.269734	-0.179652		fhuA	-0.142855	-0.134945	-0.135771
ftsN	-0.689553	-0.367306	-0.395181		traS	0.299812	-0.403516	-0.193354												pfkA	1.53026	-0.765995	0.920866		yaiV	-0.138063	-0.115822	-0.115379
gppA	-0.636004	-0.319426	-0.459974		traE	0.262758	-0.378662	-0.171547																	nadB	-0.778267	0.995895	-0.494204
hflX	-0.621844	-0.271212	-0.360118		traJ	0.248539	-0.377011	-0.157096																	ampD	0.958331	0.556458	-1.30254
tatB	-0.352583	-0.223654	-0.451579		orf6	0.306163	-0.44219	-0.147279																	yiaH	0.125905	0.0821154	0.173311
tatC	-0.43174	-0.19839	-0.370326		traH	0.294213	-0.373391	-0.196265																	yjcE	0.140332	0.186778	0.163752
dsbC	-0.235961	-0.241215	-0.522721		spvD	0.251953	-0.392827	-0.133213																	rfaZ	0.281309	0.131199	0.113019
hslU	-0.265509	-0.269592	-0.293035		traN	0.253188	-0.387138	-0.135485																	pagP	0.16461	0.227142	0.159765
yhjK	-0.277686	-0.321787	-0.194844		finP	0.300338	-0.450492	-0.119199																	bax	0.218052	0.163392	0.170267
rhlB	-0.237502	-0.229213	-0.280678		pefB	0.252664	-0.388384	-0.129679																	feoB	0.279783	0.171585	0.225481
wecD	-0.443194	-0.370724	0.485436		traF	0.243595	-0.371149	-0.130259																	hisC	0.236786	0.260471	0.246901
yhbJ	-0.564816	-0.577445	1.05741		traD [N]	0.28714	-0.410343	-0.130699																	pqiA	0.271987	0.210371	0.272406
clpA	-0.176723	-0.311988	0.509176		traT	0.298011	-0.436909	-0.112387																	nrfD	0.282675	0.29194	0.212359
invA	0.104371	0.0857076	0.0858984		traI	0.246947	-0.390506	-0.101475																	yihX	0.242717	0.279206	0.280254
pipB2	0.0915632	0.111263	0.0939306		traP	0.270243	-0.36475	-0.149659																	acs	0.231327	0.344479	0.238387
sipA	0.0682246	0.122553	0.119749		orf7	0.285096	-0.368111	-0.149091																	glgP	0.249916	0.286833	0.307448
yeeN	0.0992994	0.111171	0.130389		rlgA [L]	0.299814	-0.371827	-0.153527																	fadE	0.373894	0.244165	0.228232
rtn [R]	0.144607	0.096295	0.101721		pefC	0.297584	-0.358076	-0.153315																	nlpB	0.250324	0.260277	0.35166
invF	0.119081	0.158494	0.0957312		traA	0.305758	-0.374611	-0.137249																	putA	0.323144	0.340839	0.238107
invH	0.134053	0.174986	0.122595		traL	0.295883	-0.348927	-0.143669																	pmrF	0.329767	0.210669	0.422205
sptP	0.186546	0.16167	0.134071		spvB	0.302636	-0.375286	-0.113922																	lrhA	0.457475	0.225642	0.284396
rfaZ	0.199055	0.18846	0.281309		traV	0.356689	-0.333064	-0.152104																	putP	0.381128	0.327534	0.267399
rfaY	0.262083	0.213632	0.279246		oafA	0.086415	-0.145864	0.12038																	tig	0.400987	0.297719	0.284884
mig-14	0.132192	0.288642	0.496113		fhuA	0.123799	0.106281	-0.134945																	macB [R]	0.416341	0.298832	0.336122
ptsP	0.997037	0.396684	0.575033		clpA	0.196096	-0.527548	0.431535																	ompC	0.394979	0.354297	0.317214
rfaK	0.780136	0.34231	1.29037		rfaL	0.249164	-0.838766	0.710383																	arnA [R]	0.436643	0.176099	0.458016
rfaB	0.712631	0.416037	1.29252		ptsP	-0.284285	0.246172	0.213984																	ptsP	0.575033	0.213984	0.29363
					rfc	0.309714	-0.597129	0.525777																	speD	0.43785	0.371134	0.273917
					zraR [R]	0.145224	0.161002	0.0980341																	glnE	0.562298	0.272934	0.253759
					tatA	0.220235	0.267756	0.206475																	aceK	0.448108	0.31847	0.332302
					yhcB	-0.424056	0.681563	0.694802																	envZ	0.418415	0.39646	0.34048
					pdxB	-0.329917	0.566299	0.73544																	mig-14	0.496113	0.233474	0.427341
					bioH	0.304625	0.375122	0.366183																	acrB	0.500731	0.334171	0.352204
					manA	0.573589	-0.724321	1.47109																	arnT	0.487087	0.20667	0.494304
					cysG	0.292752	2.11697	0.321242																	yicH	0.548325	0.341547	0.302311
					purF	0.892205	0.974336	1.18084																	slt	0.489124	0.303451	0.400745
					cysQ	0.707001	1.91984	1.13162																	yraM	0.408186	0.316761	0.475136
					purH	0.818499	1.36024	1.94361																	uspB	0.540196	0.260634	0.418019
					cysE	1.3459	1.9557	1.05136																	cyoB	0.447185	0.469823	0.335473
					cysC	0.649695	1.85381	1.99527																	ytfM	0.424945	0.373878	0.505983
					cysH	0.754069	2.23168	2.37884																	flmB [J]	0.48901	0.320407	0.504972
																									mrcA	0.440985	0.384898	0.522401
																									yhdP	0.452101	0.512358	0.39323
																									nhaB	0.52359	0.417439	0.42115
																									acrA	0.618131	0.399014	0.352992
																									rfbB	0.604875	0.326363	0.483464
																									clpA	0.509176	0.431535	0.502376
																									rfaG	0.548664	0.424413	0.537661
																									yibP	0.377865	0.868359	0.319548
																									iciA	0.463814	0.488638	0.639773
																									thiH	0.722173	0.603734	0.312067
																									ytfN	0.52506	0.513869	0.601994
																									udg	0.73111	0.353896	0.576879
																									mltC	0.747362	0.335972	0.608921
																									ygiH	0.618259	0.566294	0.545345
																									vacJ	0.791845	0.458671	0.538008
																									pmrJ [R]	0.558618	0.55916	0.751609
																									lysC	0.543456	0.553197	0.777674
																									pmrD	0.627194	0.524598	0.797688
																									hupA	0.926609	0.643649	0.394434
																									argE	0.600942	0.917362	0.519001
																									yafV	0.769003	0.791736	0.516794
																									nmpC	0.751246	0.773643	0.558905
																									dam	0.827248	0.837446	0.429117
																									galE	0.729863	0.651467	0.749894
																									glpR	0.478658	0.787761	0.892375
																									rfc	0.783707	0.525777	0.8841
																									rfbA	0.833856	0.658479	0.701973
																									aceB	0.688641	0.798638	0.752228
																									macA	0.910455	0.675051	0.682838
																									rfaJ	1.08297	0.537689	0.659154
																									yggE	0.965078	0.665166	0.679846
																									thiG	0.972603	0.855294	0.499013
																									rfbP	0.898664	0.694322	0.738445
																									yrbE	0.990903	0.661141	0.700385
																									yrbD	0.970204	0.708923	0.683771
																									aceA	0.80453	0.845262	0.727231
																									thiE	0.766746	1.01317	0.626199
																									rfbC	0.885842	0.760524	0.763491
																									yrbB	0.928073	0.776352	0.713316
																									ompA	0.927926	0.725201	0.76676
																									yhcB	0.982991	0.694802	0.755018
																									thiF	0.952734	0.908843	0.619285
																									argC	0.757924	1.03829	0.684656
																									pmrL [R]	0.872406	0.610238	1.05167
																									rfbN	0.934148	0.788687	0.814554
																									rfaL	1.10912	0.710383	0.761972
																									argB	0.879016	1.06556	0.65324
																									rfaK	1.29037	0.599523	0.718557
																									yrbF	1.11757	0.707983	0.804704
																									Ttg2D [D]	1.15509	0.741458	0.735613
																									rfaI	1.26117	0.723297	0.657174
																									basS	1.00742	0.773173	0.902839
																									rfbD_2	1.01719	0.856226	0.851172
																									argG	0.953246	1.12062	0.668035
																									thrB	0.879851	0.933375	0.932033
																									yigQ	1.05397	0.800274	0.917018
																									thiC	0.928472	1.09438	0.79308
																									argI	1.05143	0.978326	0.803555
																									rfaP	0.800834	1.05274	0.982494
																									rfbK	1.02456	0.911341	0.921499
																									argA	0.970229	1.17321	0.716684
																									ubiB_2	1.01518	0.963341	0.900057
																									wecD	0.485436	1.1504	1.26101
																									rfaB	1.29252	0.681504	0.937713
																									thiD	1.00888	0.979626	0.92529
																									rfbM	1.01044	0.936054	1.01827
																									thrC	0.808272	1.3509	0.845457
																									basR	1.09256	0.810504	1.10745
																									pmrM [R]	0.995092	0.86162	1.24029
																									yiiQ	1.10918	0.847209	1.20397
																									hlpA	1.32111	0.71702	1.13531
																									rfbI_2	1.1658	0.926009	1.20751
																									dtd [J]	1.05961	0.964279	1.46925
																									sanA_1	1.2717	0.925217	1.51931
																									dacA	1.24908	1.19269	1.48179
																									manA	2.39235	1.47109	1.33671
