# Supplementary material for: Zinc-dependent substrate-level phosphorylation powers Salmonella growth under nitrosative stress of the innate host response
Source: PLoS Pathog. 2018 Oct 26;14(10):e1007388. doi: 10.1371/journal.ppat.1007388 (PMC6221366; doi:10.1371/journal.ppat.1007388)
Supplement: S4 Table — (XLSX) [file ppat.1007388.s004.xlsx]

## Sheet: Table 4 S1 Text
	sNO						GSNO						dNO
	Gluc		CAA		G + C		Gluc		CAA		G + C		Gluc		CAA		G + C
Gene	FC	FDR	FC	FDR	FC	FDR	FC	FDR	FC	FDR	FC	FDR	FC	FDR	FC	FDR	FC	FDR
hmpA	-0.0987479	0.733056	-0.272424	0.000519565	-0.286214	0.000192257	-0.18163	0.033288	-0.232783	0.00420022	-0.122816	0.422241	-0.161631	0.568861	-0.300888	0.00353098	-0.255036	0.00265791
gshA	-0.966559	1.59303e-05	0.0915839	1	-0.217018	0.718496	-1.27702	1.73333e-09	0.0483746	1	-0.235256	0.737154	-0.488245	0.435303	-0.0118398	1	-0.398416	0.352137
gshB	-0.406342	0.0208245	-0.314245	0.115269	-0.159686	0.664382	-0.942119	9.24916e-13	-0.0985127	1	0.151018	0.753627	-0.330743	0.372664	-0.12592	1	0.116811	0.971965
cydA	0.0164135	1	-0.585381	0.960273	0.534057	1	-0.64973	0.680709	-1.18556	0.504488	1.71037	0.522539	-1.47154	0.883064	0.12466	1	0.942053	1
cydB	0.361458	1	1.9841	0.575728	-1.53969	0.705449	0.920175	0.589664	1.42768	0.893953	-0.883444	0.979834	-0.0625224	1	1.88682	1	-0.742178	1
trxA	-0.0771738	1	-0.309897	0.041804	-0.690209	7.78292e-15	-0.556708	1.02344e-05	-0.0178748	1	-0.449387	1.24805e-06	-0.0521358	1	0.0851781	1	-0.193761	0.288535
aroA	0.348702	0.960477	0.592069	0.222316	-0.701985	0.0745017	0.338387	0.685543	0.0433957	1	-0.0658355	1	0.223007	1	-0.068057	1	-0.836569	0.0293069
aroP	-0.0388622	1	0.00022412	1	-0.173896	0.0372711	0.172287	0.0160862	-0.140261	0.194847	-0.0882408	0.626138	0.0233251	1	0.013987	1	-0.0972638	0.664743
metL	0.191589	0.167277	0.0521394	1	0.21207	0.0592159	-0.808276	3.47237e-24	-0.123162	0.618427	0.176545	0.204093	-0.0176806	1	0.0663924	1	0.0300318	1
Key		Fold Change								False Discovery Rate
		-1.5	-1	-0.5	0	0.5	1	1.5		1	0.25	0.1	0.01
Selection		( - )			Neut.			( + )		High	Med.	Low	Very Low
