# Supplementary material for: Zinc-dependent substrate-level phosphorylation powers Salmonella growth under nitrosative stress of the innate host response
Source: PLoS Pathog. 2018 Oct 26;14(10):e1007388. doi: 10.1371/journal.ppat.1007388 (PMC6221366; doi:10.1371/journal.ppat.1007388)
Supplement: S5 Table — (XLSX) [file ppat.1007388.s005.xlsx]

## Sheet: Table 5 S1 Text
	sNO						GSNO						dNO
	Gluc		CAA		G + C		Gluc		CAA		G + C		Gluc		CAA		G + C
Gene	FC	FDR	FC	FDR	FC	FDR	FC	FDR	FC	FDR	FC	FDR	FC	FDR	FC	FDR	FC	FDR
znuA	-0.771134	2.39488e-05	-1.59829	7.92081e-21	-0.334534	0.347396	-0.58994	0.00112341	-0.290078	0.472163	0.120964	1	-1.14023	0.378399	-0.457592	0.378399	-0.311457	0.586589
znuB	-0.727653	9.13592e-09	-1.47798	1.02486e-30	-0.363751	0.104327	-0.801511	5.67347e-11	-0.283954	0.147248	0.127399	0.895951	-1.33368	0.00353098	-0.527043	0.00353098	-0.504338	0.0114894
znuC	-0.350566	0.0983933	-1.38031	1.81235e-23	-0.328433	0.233228	-0.449672	0.00316679	-0.355252	0.0459028	0.111278	0.979923	-0.93047	0.0150934	-0.523024	0.0150934	-0.21259	0.801378
zur	-0.421143	2.6363e-05	-1.33333	1.5794e-44	-0.218496	0.176733	0.0648508	0.790685	-0.170706	0.377976	0.0234849	1	-0.136081	0.973583	-0.145619	0.973583	-0.112176	0.895043
zntA	0.0976115	0.579661	-0.286992	5.2486e-07	0.154754	0.039693	0.183197	0.00464617	-0.376156	1.68082e-12	0.0806243	0.629692	0.101831	0.0969036	-0.186451	0.0969036	0.0942731	0.582956
zntR	0.080271	0.938897	-0.0910481	0.820905	0.0228412	1	0.0973789	0.506167	-0.258416	0.00633296	0.092142	0.762658	0.134212	0.944269	-0.133363	0.944269	0.128538	0.607933
zntB	0.14859	0.690164	0.0527457	1	-0.0102163	1	-0.147022	0.398547	-0.131552	0.76004	-0.0784975	0.974995	0.0947998	0.888805	-0.191198	0.888805	0.0172087	1
zraP	-0.0214015	1	-0.148391	0.468054	0.0933717	0.742778	0.0374985	0.978663	-0.0437114	1	0.0206729	1	0.0863576	1	-0.0676292	1	0.0537583	1
zitB	0.0555813	1	0.104004	0.866125	0.0881745	0.841983	0.00723413	1	-0.0537677	1	0.0450159	1	0.11253	1	0.0225917	1	0.0048479	1
zupT	-0.117427	0.844037	0.088684	0.96094	0.0465007	1	0.0186994	1	-0.0321447	1	0.0541674	1	-0.0179293	1	0.0439783	1	0.0556245	1
smtA	-0.0139647	1	-0.0678054	1	-0.010541	1	-0.0525105	0.967648	-0.0302203	1	-0.0439623	1	0.168178	1	-0.0460386	1	0.038183	1
Key		Fold Change								False Discovery Rate
		-1.5	-1	-0.5	0	0.5	1	1.5		1	0.25	0.1	0.01
Selection		( - )			Neut.			( + )		High	Med.	Low	Very Low
